# Supplementary material for: Phylogenetic analysis of the Australian trans-Bass Strait millipede genus Pogonosternum (Carl, 1912) (Diplopoda, Polydesmida, Paradoxosomatidae) indicates multiple glacial refugia in southeastern Australia
Source: Zookeys. 2016 Apr 7;(578):15–31. doi: 10.3897/zookeys.578.8052 (PMC4829959; doi:10.3897/zookeys.578.8052)
Supplement: Supplementary material 1 — Full data of sequenced specimens [file zookeys-578-015-s001.txt]

Taxon	Genbank_Acc_No_COI	Genbank_Acc_No_16S	Genbank_Acc_No_28S	Collection	Registration_number	COI_Genbank_Accession_Number	16S_Genbank_Accession_Number	28S_Genbank_Accession_Number	Country	Country	State	Locality	Elevation	Decker_Site_number	Sampling_Method	Coordinates_Original	Date_Collected	Collectors	Specimens	Latitude_decimaldegrees	Longitude_decimaldegrees	Spatial_uncertainty_eter
Pogonosternum adrianae Jeekel, 1982	KU745235	KU745194	KU745185	NMV	K-12203				Australia	Australia	Victoria	23 km S of Dargo, Mitchell River National Park	490	S58	hand collecting	-37.6669°S 147.2806°E	14. Aug 14	Decker, P.; Mesibov, R.; Voigtländer, K.	1 male	-376.669	1.472.806	25
Pogonosternum adrianae Jeekel, 1982	KU745236	KU745195		NMV	K-12204				Australia	Australia	Victoria	23 km E of Balook, Grand Ridge Road	670	S59	hand collecting	-38.4228°S 146.5811°E	15. Aug 14	Decker, P.; Mesibov, R.; Voigtländer, K.	1 male	-384.228	1.465.811	25
Pogonosternum adrianae Jeekel, 1982	KU745237	KU745196	KU745186	NMV	K-12207				Australia	Australia	Victoria	14 km NE of Moe, Moe-Walhalla Road	240	S62	hand collecting	-38.0553°S 146.3297°E	15. Aug 14	Decker, P.; Mesibov, R.; Voigtländer, K.	1 male	-380.553	1.463.297	25
Pogonosternum coniferum Jeekel, 1965	KU745238	KU745197		NMV	K-12212				Australia	Australia	Victoria	Frankston City, Langwarrin, Langwarrin Fauna and Flora Reserve	90	S67	hand collecting	-38.1742°S 145.1703°E	16. Aug 14	Decker, P.; Mesibov, R.; Voigtländer, K.	1 male	-381.742	1.451.703	200
Pogonosternum coniferum Jeekel, 1965	KU745239	KU745198		NMV	K-12213				Australia	Australia	Victoria	Mornington Peninsula National Park, 3 km NE of Cape Schanck, Rogers Road, S of Patterson Road junction	150	S71	hand collecting	-38.436°S 144.9211°E	17. Aug 14	Decker, P.; Voigtländer, K.	1 male	-38.436	1.449.211	50
Pogonosternum laetificum Jeekel, 1982	KU745240	KU745199		NMV	K-12095				Australia	Australia	Victoria	Tallarook State Forest, 4 km NE of Tyaak, Horans Track -	460	S2	hand collecting	-37.2028°S 145.1789°E	04. Aug 14	Decker, P.; Mesibov, R.; Voigtländer, K.	1 male	-372.028	1.451.789	25
Pogonosternum laetificum Jeekel, 1982	KU745241	KU745200		NMV	K-12096				Australia	Australia	Victoria	Toolangi State Forest, 5,5 km SE of Glenburn, Two Hills Road	370	S5	hand collecting	-37.4464°S 145.4778°E	05. Aug 14	Decker, P.; Mesibov, R.; Voigtländer, K.	1 male	-374.464	1.454.778	100
Pogonosternum laetificum Jeekel, 1982	KU745242	KU745201		NMV	K-12101				Australia	Australia	Victoria	Toolangi State Forest, 3,5 km E of Toolangi, Silvia Creek Road	640	S7	hand collecting	-37.5375°S 145.5131°E	05. Aug 14	Decker, P.; Mesibov, R.; Voigtländer, K.	1 male	-375.375	1.455.131	50
Pogonosternum laetificum Jeekel, 1982	KU745243	KU745202		NMV	K-12102				Australia	Australia	Victoria	5 km SE of Healesville, Malleson Lookout	470	S9	hand collecting	-37.6972°S 145.56°E	05. Aug 14	Decker, P.; Mesibov, R.; Voigtländer, K.	1 male	-376.972	145.56	25
Pogonosternum laetificum Jeekel, 1982	KU745244	KU745203	KU745187	SMNG	VNR016987				Australia	Australia	Victoria	Marysville State Forest, 5,8 km SE of Narbethong, Acheron Way	480	S14	hand collecting	-37.6022°S 145.7017°E	06. Aug 14	Decker, P.; Mesibov, R.; Voigtländer, K.	1 male	-376.022	1.457.017	50
Pogonosternum laetificum Jeekel, 1982	KU745245	KU745204		SMNG	VNR016988				Australia	Australia	Victoria	Marysville State Forest, 2,2 km E of Narbethong, Acheron Way	430	S15	hand collecting	-37.5633°S 145.6825°E	06. Aug 14	Decker, P.; Mesibov, R.; Voigtländer, K.	1 male	-375.633	1.456.825	50
Pogonosternum laetificum Jeekel, 1982	KU745246	KU745205		NMV	K-12109				Australia	Australia	Victoria	7 km N of Marysville, Mt Margaret Road	470	S17	hand collecting	-37.45°S 145.7567°E	07. Aug 14	Decker, P.; Mesibov, R.; Voigtländer, K.	1 male	-37.45	1.457.567	50
Pogonosternum laetificum Jeekel, 1982	KU745247	KU745206		NMV	K-12110				Australia	Australia	Victoria	3 km S of Eildon, Eildon-Jamieson Road	320	S18	hand collecting	-37.2633°S 145.9058°E	07. Aug 14	Decker, P.; Mesibov, R.; Voigtländer, K.	1 male	-372.633	1.459.058	25
Pogonosternum laetificum Jeekel, 1982	KU745248	KU745207		NMV	K-12176				Australia	Australia	Victoria	Strathbogie Ranges, 5 km W of Barjarg, Glen Creek Gap	500	S19	hand collecting	-36.9394°S 145.9472°E	07. Aug 14	Decker, P.; Mesibov, R.; Voigtländer, K.	1 male	-369.394	1.459.472	25
Pogonosternum laetificum Jeekel, 1982	KU745249	KU745208		NMV	K-13113				Australia	Australia	Victoria	Mt. Macedon, Camel Hump track	920	S88	hand collecting	-37.3691°S 144.591°E	22. Aug 14	Decker, P.; Voigtländer, K.	1 male	-373.691	144.591	25
Pogonosternum nigrovirgatum (Carl, 1902)	KU745250	KU745209	KU745188	NMV	K-12205				Australia	Australia	Victoria	2 km SE of Traralgon South, Traralgon South Flora Reserve	180	S60	hand collecting	-38.3108°S 146.5631°E	15. Aug 14	Decker, P.; Mesibov, R.; Voigtländer, K.	1 male	-383.108	1.465.631	25
Pogonosternum nigrovirgatum (Carl, 1902)	KU745251	KU745210		NMV	K-12208				Australia	Australia	Victoria	Trafalgar, Uralla Nature Reserve	170	S63	hand collecting	-38.2261°S 146.145°E	15. Aug 14	Decker, P.; Mesibov, R.; Voigtländer, K.	1 male	-382.261	146.145	50
Pogonosternum nigrovirgatum (Carl, 1902)	KU745252	KU745211		SMNG	VNR016989				Australia	Australia	Victoria	5 km W of Nyora, Adams Creek Nature Conservation Reserve	60	S64	hand collecting	-38.3225°S 145.6144°E	16. Aug 14	Decker, P.; Mesibov, R.; Voigtländer, K.	1 male	-383.225	1.456.144	50
Pogonosternum nigrovirgatum (Carl, 1902)	KT948680	KU745212	KT964478	NMV	K-12211				Australia	Australia	Victoria	SE of The Gurdies, The Gurdies Nature Conservation Reserve	120	S65	hand collecting	-38.3811°S 145.5719°E	16. Aug 14	Decker, P.; Mesibov, R.; Voigtländer, K.	1 male	-383.811	1.455.719	100
Pogonosternum nigrovirgatum (Carl, 1902)	KU745253	KU745213		NMV	VNR016990				Australia	Australia	Victoria	5 km NW of Lorne, Blanket Leaf Picnic Area	390	S77	hand collecting	-38.5161°S 143.9294°E	20. Aug 14	Decker, P.; Voigtländer, K.	1 male	-385.161	1.439.294	50
Pogonosternum nigrovirgatum (Carl, 1902)	KU745254	KU745214		NMV	K-13114				Australia	Australia	Victoria	2 km W of Kennett River, Grey River Road	230	S78	hand collecting	-38.6707°S 143.8373°E	20. Aug 14	Decker, P.; Voigtländer, K.	1 male	-386.707	1.438.373	25
Pogonosternum nigrovirgatum (Carl, 1902)	KU745255	KU745215	KU745189	NMV	K-13115				Australia	Australia	Victoria	4 km N of Apollo Bay, Wild Dog Creek	100	S81	hand collecting	-38.718°S 143.6694°E	20. Aug 14	Decker, P.; Voigtländer, K.	1 male	-38.718	1.436.694	25
Pogonosternum nigrovirgatum (Carl, 1902)	KU745256	KU745216		SMNG	VNR016991				Australia	Australia	Victoria	Brisbane Ranges National Park, SW of Staughton Vale	230	S83	hand collecting	-37.8606°S 144.2685°E	21. Aug 14	Decker, P.; Voigtländer, K.	1 male	-378.606	1.442.685	25
Pogonosternum nigrovirgatum (Carl, 1902)	KU745257	KU745217		NMV	K-13116				Australia	Australia	Victoria	10 km W of Gisborne, Wombat State Park, Carrolls Lane	600	S87	hand collecting	-37.4914°S 144.4779°E	22. Aug 14	Decker, P.; Voigtländer, K.	1 male	-374.914	1.444.779	50
Pogonosternum nigrovirgatum (Carl, 1902)	KU745258	KU745218		QVMAG	23:53841				Australia	Australia	Tasmania	West Montagu, Buckbys Road	60	X2	hand collecting	40°47'26''S 144°54'03''E	16 May 2014	Mesibov, R.	1 male	-40.47.26	144.54.03	50
Pogonosternum sp. A	KU745259	KU745219		NMV	K-12177				Australia	Australia	Victoria	Warby-Ovens National Park, 6 km N of Glenrowan, Taminick Gap Road	300	S21	hand collecting	-36.4081°S 146.2133°E	08. Aug 14	Decker, P.; Mesibov, R.; Voigtländer, K.	1 male	-364.081	1.462.133	50
Pogonosternum sp. A	KU745260	KU745220		NMV	K-12178				Australia	Australia	Victoria	Warby-Ovens National Park, 8 km NE of Thoona, Devenish-Wangaratta Road	320	S22	hand collecting	-36.2975°S 146.1608°E	08. Aug 14	Decker, P.; Mesibov, R.; Voigtländer, K.	1 male	-362.975	1.461.608	25
Pogonosternum sp. A	KU745261	KU745221		NMV	K-12179				Australia	Australia	Victoria	Warby-Ovens National Park, 9 km NE of Thoona, Ridge Road	360	S23	hand collecting	-36.2869°S 146.16°E	08. Aug 14	Decker, P.; Mesibov, R.; Voigtländer, K.	1 male	-362.869	146.16	25
Pogonosternum sp. A	KU745262	KU745222		SMNG	VNR016992				Australia	Australia	Victoria	Mt Pilot National Park, 7,5 km SSW of Chiltern, Water Trust Road	310	S24	hand collecting	-36.2089°S 146.5686°E	08. Aug 14	Decker, P.; Mesibov, R.; Voigtländer, K.	1 male	-362.089	1.465.686	25
Pogonosternum sp. A	KU745263	KU745223	KU745190	NMV	K-12181				Australia	Australia	Victoria	Mt Pilot National Park, 4,3 km SE of Chiltern, Lancashire Gap Road	280	S25	hand collecting	-36.1711°S 146.6522°E	08. Aug 14	Decker, P.; Mesibov, R.; Voigtländer, K.	1 male	-361.711	1.466.522	25
Pogonosternum sp. A	KU745264	KU745224		NMV	K-12187				Australia	Australia	New South Wales	Kosciuszko National Park, 2 km E of Talbingo	670	S31	hand collecting	-35.5803°S 148.3239°E	10. Aug 14	Decker, P.; Mesibov, R.; Voigtländer, K.	1 male	-355.803	1.483.239	25
Pogonosternum sp. A	KU745265	KU745225		NMV	K-12188				Australia	Australia	New South Wales	Kosciuszko National Park, 4 km E of Talbingo	900	S32	hand collecting	-35.5875°S 148.3464°E	10. Aug 14	Decker, P.; Mesibov, R.; Voigtländer, K.	1 male	-355.875	1.483.464	50
Pogonosternum sp. A	KU745266	KU745226		NMV	K-12192				Australia	Australia	Victoria	16 km NNW of Bemm River, McKenzie River picnic area	90	S42	hand collecting	-37.6306°S 148.8867°E	12. Aug 14	Decker, P.; Mesibov, R.; Voigtländer, K.	1 male	-376.306	1.488.867	50
Pogonosternum sp. A	KU745267	KU745227		NMV	K-12195				Australia	Australia	Victoria	27 km E of Orbost, Cabbage Tree Palms Flora Reserve	30	S47	hand collecting	-37.7439°S 148.6497°E	13. Aug 14	Decker, P.; Mesibov, R.; Voigtländer, K.	1 male	-377.439	1.486.497	25
Pogonosternum sp. A	KU745268	KU745228		NMV	K-12197				Australia	Australia	Victoria	Buchan, Buchan Caves Reserve	110	S49	hand collecting	-37.4975°S 148.1608°E	13. Aug 14	Decker, P.; Mesibov, R.; Voigtländer, K.	1 male	-374.975	1.481.608	25
Pogonosternum sp. A	KU745269	KU745229		NMV	K-12199				Australia	Australia	Victoria	3,5 km SW of Nowa Nowa, Rules Road	90	S52	hand collecting	-37.7594°S 148.0744°E	13. Aug 14	Decker, P.; Mesibov, R.; Voigtländer, K.	1 male	-377.594	1.480.744	25
Pogonosternum sp. A	KU745270	KU745230	KU745191	SMNG	VNR016986				Australia	Australia	Tasmania	Waterhouse Conservation Area	20	X1	hand collecting	40°50'31''S 147°38'36''E +- 25m	9 May 2015	Mesibov, R.	1 male	-408.419	1.476.433	25
Pogonosternum sp. B	KU745271	KU745231		NMV	K-12182				Australia	Australia	Victoria	27 km SE of Holbrook, Mt Lawson State Park	220	S26	hand collecting	-35.9564°S 147.4211°E	09. Aug 14	Decker, P.; Mesibov, R.; Voigtländer, K.	1 male	-359.564	1.474.211	50
Pogonosternum sp. B	KU745272	KU745232		NMV	K-12183				Australia	Australia	New South Wales	5 km W of Tumbarumba, Linden Roth Drive	610	S27	hand collecting	-35.7786°S 147.9567°E	09. Aug 14	Decker, P.; Mesibov, R.; Voigtländer, K.	1 male	-357.786	1.479.567	50
Pogonosternum sp. B	KU745273	KU745233	KU745192	SMNG	VNR016993				Australia	Australia	New South Wales	14 km NNE of Tumbarumba, Batlow Road, SW of Back Creek Road junction	930	S28	hand collecting	-35.6553°S 148.0617°E	09. Aug 14	Decker, P.; Mesibov, R.; Voigtländer, K.	1 male	-356.553	1.480.617	25
Pogonosternum sp. B	KU745274	KU745234	KU745193	NMV	K-12185				Australia	Australia	New South Wales	2 km SW of Batlow, Tumbarumba Road	920	S29	hand collecting	-35.5306°S 148.1267°E	09. Aug 14	Decker, P.; Mesibov, R.; Voigtländer, K.	1 male	-355.306	1.481.267	25
Somethus scopiferus Jeekel, 2002	KT948674	KU833272		SMNG	VNR016931				Australia	Australia	South Australia	Martin Washpool Conservation Park			hand collecting	-36.1206°S 139.666°E	29. Aug 14	Decker, P.; Voigtländer, K.	1 male	-361.206	139.666	100
Archicladosoma magnum Jeekel, 1984	KT948681	KU833273		SMNG	VNR016994				Australia	Australia	Victoria	Toolangi State Forest, 4,5 km E of Toolangi, Silvia Creek Road	680		hand collecting	-37.5258°S 145.5231°E	05. Aug 14	Decker, P.; Mesibov, R.; Voigtländer, K.	1 male	-375.258	1.455.231	50
Somethus castaneus (Attems, 1944)	KT948677		KT964477	SAM	OM2135					Australia	South Australia	Adelaide, Upper Sturt			hand collecting		Aug 14	Sparks, K.	1 male	-350.175	1.386.902	100
