# Supplementary material for: Phylogenetic analysis of the Australian trans-Bass Strait millipede genus Pogonosternum (Carl, 1912) (Diplopoda, Polydesmida, Paradoxosomatidae) indicates multiple glacial refugia in southeastern Australia
Source: Zookeys. 2016 Apr 7;(578):15–31. doi: 10.3897/zookeys.578.8052 (PMC4829959; doi:10.3897/zookeys.578.8052)
Supplement: Supplementary material 2 — Alignment of combined dataset [file zookeys-578-015-s002.fas]

>A._magnum_VIC
ACTTTATATTTGATTTTTGGTGCTTGGGCTGGAATTATTGGGTCTGCTTTAAGAGGGATGATTCGGGTTGAATTGGGTCATTCTGGTAGAGTAATTGGTGATGATCAGATTTATAATGTTATTGTAACTGCGCATGCTTTTGTTATAATTTTTTTTATAGTAATGCCTATTATGATTGGGGGTTTTGGGAATTGGCTTGTTCCTATTATGATTGGGGCCCCAGATATAGCTTTTCCTCGAATAAATAATTTGAGTTTTTGACTATTACCCCCTTCTTTTTTTTTATTATTAGCTTCTTCAGTTGTAGAAGGTGGTGTGGGAACAGGTTGAACAGTTTATCCTCCTTTGGCTTCAAGTTTGTTTCATGGGGGCGCAGCAGTTGATTTAGCAATTTTTTCATTGCATTTGGCTGGGGCTTCTTCAATTTTAGGGGCTATTAATTTTATTACTACAGTAATTAATATGCGAACTTATGGGATAATTTTTGAGCGGATACCTTTGTTTGTGTGGTCAGTGGTTTTGACTGCTATTTTACTATTATTATCATTACCTGTTTTAGCTGGGGCTATTACTATATTATTAACCGATCGAAATTTTAATACCACTTTTTTTGATCCTGCCTGTTTTACAAAAACATTGTCCTTAGATGGTGGATTGGGGGTAATTTCTGCCCACTGCAATTT-TTGTAAAGGGCTGCAGTATTTTGACTGTATAAAGGTAGCATAATCATTAGTTTTTTAATTGAAGGCTGGTATGAACGGGGAAACAGGGGGGATGTGTATTATTTAAGGGAGTTGAATTTTATTTTTTTGTGAAAAATCAAAA-TTAAAATTAAAGGACAAGAAGACCCTATTAAGTTTAATTGGTATTTATAAAAAGCATAAAGGATTAGTGTAATTTTTGAGTATAAGTTTAGTTGGGGCGATGAATTTGAAACAGTATTTTGTTTATTATTTTTTTGAGGCGTGG-TAGAGACCTAGGGGTTCTAGATGAATGAAAAATTACTTTAGGGATAACAGCGTTATCACTCTTAAAAGTTCTAATCGACGGAGTGGTTTGCGACCTCGATGTTGGATTATGATTAGCGTTGGCGCAGTCGTTGACAAATTTTGGTCTGTTCGACCAGTAGAATCATACGTGATCTGAGTTCAGACC
>S._scopiferus_SA
ACCTTATATTTAATTTTTGGTGCTTGAGCTGGGATTATTGGATCTGCTTTGAGAGGTATGATTCGAATAGAATTAGGACATTCTGGAAGTGTGATTGGGGATGATCAGATTTATAATGTAATTGTTACTGCTCATGCTTTTGTTATAATTTTTTTTATGGTAATGCCCATTATAATCGGAGGATTCGGGAATTGACTTGTGCCTATTATGATTGGGGCTCCGGACATGGCTTTCCCTCGAATGAATAACTTGAGTTTTTGATTGTTGCCTCCATCTTTTTTTCTTTTGTTAGCTTCTTCTGTGGTGGAGGGGGGGGTTGGAACTGGGTGAACAGTTTATCCGCCTTTAGCTTCTAGTTTGTTTCATGGAGGCCCTGCAGTTGATTTAGCTATTTTTTCTTTACATTTGGCTGGAGCYTCTTCTATTTTKGGGGCTATTAATTTTATTACTACTGTTATTAATATGCGAACATACGGAATAATTTTTGAGCGTATACCMTTATTTGTTTGGTCGGTGGTTTTAACAGCTGTTTTGTTATTATTGTCTTTACCAGTATTAGCGGGGGCCATTACTATGTTATTAACTGATCGTAATTTTAATACTACTTTTTTTGATCCTGCCTGTTTAACAAAAACATTGTTTTTTG-TAGAAAATGAGAAATAATTTCTGCCCACTGCAATTT-TTGTGAAGGGCTGCAGTATTTTGACTGTATAAAGGTAGCATAATCATTAGCTTTTTAATTGGGAGCTGGTATGAACGGAGAAACAAGGAAAGAGTGTATTATTTAAGGGAATTGAATTTTATTGTTTTGTGAAAAATCAAAAGTAGTAATTAGAGGACAAGAAGACCCTATTAAGTTTGATTAATATTAGTGAAAAGCATAAAGGATTAGTGTGATTTAAAGGTGTTTGGTTAATTGGGGCGATGGATTTTTAACATTATTTATTTTGTCAGTTTTATTAAGCGGGC-TACGGACCTAAAAGGTTTAGATGTACGAATAATTACTTTAGGGATAACAGCGTAATCATTCTTTAGAGTTCTAATCGACGGAGTGGTTTGCGACCTCGATGTTGGATTATGATTAGCGTTGGTGTAGAAGTTAGCGTGTTTTGGTCTGTTCGACCAGTAAAATCGTACGTGATCTGAGTTCAGACC
>P._sp._B_S29_SE_Batlow
ACCTTATATTTAATTTTTGGTGCTTGGGCTGGGATTATTGGATCTGCTTTAAGTGGGATAATTCGGATGGAGTTAGGGCACTCAGGAAGTGTTATTGGGGACGATCAGATTTATAATGTTATTGTAACTGCTCATGCTTTTGTTATAATCTTTTTTATGGTGATGCCAATTATAATCGGGGGTTTTGGTAATTGGCTTGTTCCTTTGATAATTGGGGCTCCAGATATGGCTTTTCCTCGAATGAATAATTTAAGTTTTTGGTTACTACCTCCTTCTTTTTTTTTATTATTAGCTTCTTCGGTTGTTGAGGGTGGGGTGGGGACTGGGTGGACAGTGTATCCCCCCTTAGCTTCAAGTTTATTTCATGGGGGGCCGGCAGTAGATTTGGCGATTTTTTCTCTTCATTTGGCTGGGGCGTCTTCTATTCTGGGGGCTATTAATTTTATTACTACTGTCATTAATATACGAACTTATGGTATGATTTTTGAGCGAATGCCTTTATTTGTTTGATCAGTGGTTTTAACTGCTATTTTGTTATTGTTGTCTTTGCCCGTGTTGGCAGGGGCGATTACTATGTTGTTAACGGATCGGAACTTTAACACTACTTTTTTTGATCCTGCCTGTTTAACAAAAACATTGTCTTTTG-TGGTTAGTAGAAGGTAATTTCTGCCCACTGCGATTTATTGTAAAGGGCTGCAGTATTTTGACTGTATAAAGGTAGCATAATCATTAGTTTTTTAATTGAAGGCTGGTATGAACGGAGAAACAAGGAAAAGGTGTATTATTTGGGGGAATTGAATTTTATTTTTTTGTGAAAAATCAAAAATTAACGCTAAAGGACAAGAAGACCCTACTAAGTTTAATTGATAATAGTAAAAAGCATAAAGGATTAGTGTGATTTATGGTTTTAGGGTTAATTGGGGCGATGGATTTTAAACAGTATCTTGCTTATAATATTTTTGAGGCGAATACAGGGACCTAGGAGTTCTAGTTGTATGAGTAATTACTTTAGGGATAACAGCGTTATCACTCTCGAGAGTTCTAATCGACGGAGTGGTTTGCGACCTCGATGTTGGATTATGATTAGCGTTGGCGCAGTAGTCGGCGTGTTTTGGTCTGTTCGACCAGTAGAATCATACGTGATCTGAGTTCAGACC
>P._sp._B_S27_W_Tumbarumba
ACCCTATATTTAATTTTTGGTGCTTGGGCTGGGATTATTGGATCTGCTTTAAGTGGGATGATTCGGATGGAGTTAGGGCACTCAGGGAGTGTTATTGGGGACGATCAGATTTATAATGTTATTGTAACTGCTCATGCTTTTGTTATAATCTTTTTTATGGTGATGCCAATTATAATCGGGGGTTTTGGAAATTGGCTTGTTCCTTTGATAATTGGGGCTCCAGATATGGCTTTTCCACGAATGAATAATTTAAGTTTTTGGTTACTACCTCCTTCTTTTTTTTTGTTATTGGCTTCTTCAGTTGTTGAGGGTGGGGTGGGGACTGGGTGGACAGTGTATCCCCCCCTAGCTTCAAGTTTATTTCACGGGGGGCCGGCAGTAGATTTGGCGATTTTTTCTCTTCATTTGGCTGGGGCGTCTTCTATTTTGGGGGCTATTAATTTTATTACTACTGTCATTAACATGCGAACTTATGGTATAATTTTTGAGCGAATACCTTTATTTGTTTGATCAGTGGTTTTAACTGCTATTTTGTTACTGTTGTCTTTGCCTGTGTTGGCAGGGGCGATTACTATGTTGTTAACGGATCGGAACTTTAATACTACTTTTTTTGATCTCGCCTGTTTAACAAAAACATTGTCTTTTG-TGTTTAGTAGAAGGTAATTTCTGCCCACTGCGATTTATTGTAAAGGGCTGCAGTATTTTGACTGTATAAAGGTAGCATAATCATTAGTTTTTTAATTGAAGGCTGGTATGAACGGAGACACAAGGAAAAGGTGTATTATTTAGGGGAATTGAATTTTATTTTTTTGTGAAAAATCAAAAATTAGCGCTAAAGGACAAGAAGACCCTACTAAGTTTAATTGATAATAGTAAAAAGCATAAAGGATTAGTGTGATTTATGGTTTTAGGGTTAATTGGGGCGATGGATTTTAAACAGTATCTTGCTTATAATATTTTTGAGGCGAAT-CATGGACCTAGGAGTTCTAGATGTATGAGTAATTACTTTAGGGATAACAGCGTTATCATTCTCGAGAGTTCTAATCGACGGAGTGGTTTGCGACCTCGATGTTGGATTATGATTAGCGTTGGCGCAGTAGTCGGCGTGTTTTGGTCTGTTCGACCAGTAGAATCATACGTGATCTGATTTCAGACC
>P._sp._B_S28_NNE_Tumbarumba
ACCTTATATTTAATTTTTGGTGCTTGGGCTGGGATTATTGGATCTGCTTTAAGTGGNATAATTCGGATGGAGTTAGGGCACTCAGGAAGTGTTATTGGGGACGATCAGATTTATAATGTTATTGTAACTGCTCATGCTTTTGTTATAATCTTTTTTATGGTGATGCCAATTATAATCGGGGGTTTTGGTAATTGGCTTGTTCCTTTGATAATTGGGGCTCCAGATATGGCTTTTCCTCGAATGAATAATTTAAGTTTTTGGTTACTACCTCCTTCTTTTTTCTTGTTATTAGCTTCTTCAGTCGTTGAGGGCGGGGTGGGGACTGGGTGGACAGTGTATCCCCCCTTAGCTTCAAGTTTATTTCATGGGGGGCCGGCAGTAGATTTGGCTATTTTTTCTCTTCACTTGGCTGGGGCGTCTTCTATTCTGGGGGCTATTAATTTTATTACTACTGTCATTAACATACGAACTTATGGTATGATTTTTGAGCGAATGCCTTTATTTGTTTGATCAGTGGTTTTAACTGCTATTTTGTTATTGTTGTCTTTGCCTGTGTTGGCAGGGGCGATTACTATATTGTTAACGGATCGGAACTTTAATACTACTTTTTTTGATCCTGCCTGTTTAACAAAAACATTGTCTTTTG-TGGTTAGTAGAAGGTAATTTCTGCCCACTGCGATTTATTGTAAAGGGCTGCAGTATTTTGACTGTATAAAGGTAGCATAATCATTAGTTTTTTAATTGAAGGCTGGTATGAACGGAGAAACAAGGAAAAGGTGTATTATTTAGGGGAATTGAATTTTATTTTTTTGTGAAAAATCAAAAATTAACGCTAAAGGACAAGAAGACCCTACTAAGTTTAATTGATAACAGTAAAAAGCATAAAGGATTAGTGTGATTTATGGTTTTAGGGTTAATTGGGGCGATGGATTTTAAACAGTATCTTGCTTATAATATTTTTGAGGCGAAT-CAGGGACCTAGGAGTTCTAGTTGTATGAGTAATTACTTTAGGGATAACAGCGTTATCACTCTCGAGAGTTCTAATCGACGGAGTGGTTTGCGACCTCGATGTTGGATTATGATTAGCGTTGGCGCAGTAGTCGGCGTGTTTTGGTCTGTTCGACCAGTAGAATCATACGTGATCTGAGTTCAGACC
>P._sp._B_S26_SE_Holbrook
ACCTTATATTTAATTTTTGGTGCTTGGGCTGGGATTATTGGATCTGCTTTAAGTGGGATAATTCGAATGGAGTTGGGGCATTCAGGAAGTGTGATTGGGGATGATCAGATTTATAATGTTATTGTAACTGCTCATGCTTTTGTTATAATCTTTTTTATGGTGATGCCAATTATAATTGGGGGTTTTGGTAACTGGCTTGTTCCTTTGATAATTGGGGCTCCAGATATGGCTTTTCCTCGGATGAATAATTTGAGTTTTTGGTTACTACCCCCTTCTTTTTTTTTGTTATTAGCTTCTTCGGTCGTTGAGGGGGGGGTGGGGACCGGGTGGACGGTGTATCCTCCTTTAGCTTCAAGTTTGTTTCACGGGGGCCCAGCAGTAGATTTGGCTATTTTTTCTCTTCATTTAGCCGGGGCGTCTTCTATTTTAGGGGCTATTAACTTTATTACTACTGTTATTAACATGCGAACTTACGGTATGATTTTTGAGCGAATACCTTTATTTGTTTGATCAGTGGTTTTAACTGCTATTTTGTTATTATTGTCTTTGCCTGTATTAGCAGGGGCGATTACTATGTTGTTAACGGATCGAAACTTTAATACTACTTTTTTTGATCCTGCCTGTTTAACAAAAACATTGTCTTTTG-TGTTAAGTAGAAGGTAATTTCTGCCCACTGCGATTTATTGTAAAGGGCTGCAGTATTTTGACTGTATAAAGGTAGCATAATCATTAGTTTTTTAATTGAAGGCTGGTATGAACGGAGAAACAAGGAAGAGGTGTATTATTTAAGGGAATTGAATTTTATTTTTTTGTGAAAAATCAAAAATTAGCGTTAAAGGACAAGAAGACCCTACTAAGTTTAATTGATAATAGTAGAAAGCATAAAGGATTAGTGTGATTTATGGTTTTAGGGTTAATTGGGGCGATGGATTTTAAACAGTATCTTGCTTATAATATTTTTAAGGCGAAT-CAAGGACCTAGGAGTTCTAGTTGGATGAATAATTACTTTAGGGATAACAGCGTTATCATTCTCGAGAGTTCTAATCGACGGAGTGGTTTGCGACCTCGATGTTGGATTATGATTAGCGTTGGCGCAGTAGTCGGCGTGTTTTGGTCTGTTCGACCAGTAGAATCATACGTGATCTGAGTTCAGACC
>P._adrianae_S58_S_Dargo
ACTTTGTATTTAATTTTTGGTGCTTGGGCTGGGATTATTGGGTCTGCTTTAAGTGGTATGATTCGAATAGAGTTGGGTCATTCGGGGAGTGTGATTGGAGACGATCAGATTTATAATGTGGTTGTAACTGCCCATGCTTTTGTTATAATTTTTTTTATGGTAATACCAATTATAATCGGGGGGTTTGGTAATTGACTTGTTCCTTTAATGATTGGGGCTCCTGATATGGCTTTTCCACGAATGAATAATTTAAGTTTTTGGTTGCTTCCCCCTTCTTTTTTTTTATTATTAGCTTCTTCAGTTGTAGAGGGGGGGGTAGGAACAGGGTGGACAGTGTATCCCCCTCTGGCTTCAAGTTTATTTCATGGTGGGCCGGCAGTAGACTTGGCCATTTTTTCTCTTCATTTAGCTGGGGCTTCTTCTATTTTAGGGGCTATTAATTTTATTACTACTGTTATTAATATACGGACTTATGGTATAATTTTTGAGCGAATACCTTTGTTTGTTTGATCGGTGGTTTTAACTGCTATTTTACTATTGTTGTCTTTACCGGTGTTGGCTGGGGCCATTACGATGTTGTTAACGGATCGGAATTTTAATACTACTTTTTTTGATCCTGCCTGTTTAACAAAAACATTGTCTTTTG-TATTAAGTAGAAGGTAATTTCTGCCCACTGCGATTTGTTGTAAAGGGCTGCAGTATTTTGACTGTATAAAGGTAGCATAATCATTAGTTTTTTAATTGAGAGCTGGTATGAACGGAGAAACAAGGAAAAGGTGTATTATTTAAAGATGTTGAATTTTATTTTTTTGTGAAAAATCAAAATTTAGTGCTAAAGGACAAGAAGACCCTATTAAGTTTAATTGACAACAGTAAAAAGCATAAAGGATTAGTGTGATTTGTGGTTGTAGGGTTAATTGGGGCGATGGATTTTAAACAGTATCTTGCTTGTAATTTTTGTGGGGCGGGAATAAGGACCTAGGGGTTCTAGATGAATGAATAATTACTTTAGGGATAACAGCGTTATCATTCTTAAGAGTTCTAATCGACGGAGTGGTTTGCGACCTCGATGTTGGATTATGATTAGCGTTGGCGCAGTAGTCGACGGGTTTTGGTCTGTTCGACCAGTAGAATCATACGTGATCTGAGTTCAGACC
>P._adrianae_S59_W_Balook
ACTTTGTATTTAATTTTTGGTGCTTGGGCTGGGATTATTGGGTCTGCTTTAAGTGGTATGATTCGAATAGAGTTGGGTCATTCGGGGAGTGTGATTGGAGACGATCAGATTTATAATGTGGTTGTAACTGCCCATGCTTTTGTTATAATTTTTTTTATGGTAATACCAATTATAATCGGGGGGTTTGGTAATTGACTTGTTCCTTTAATGATTGGGGCTCCTGATATGGCTTTTCCACGAATGAATAATTTAAGTTTTTGGTTGCTTCCCCCTTCTTTTTTTTTATTATTAGCTTCTTCAGTTGTAGAGGGGGGGGTAGGAACAGGGTGGACAGTGTATCCCCCTCTGGCTTCAAGTTTATTTCATGGTGGGCCGGCAGTAGACTTGGCCATTTTTTCTCTTCATTTAGCTGGGGCTTCTTCTATTTTAGGGGCTATTAATTTTATTACTACTGTTATTAATATACGGACTTATGGTATAATTTTTGAGCGAATACCTTTGTTTGTTTGATCGGTGGTTTTAACTGCTATTTTACTATTGTTGTCTTTACCGGTGTTGGCTGGGGCCATTACGATGTTGTTAACGGATCGGAATTTTAATACTACTTTTTTTGATCCTGCCTGTTTAACAAAAACATTGTCTTTTG-TATTAAGTAGAAGGTAATTTCTGCCCACTGCGATTTGTTGTAAAGGGCTGCAGTATTTTGACTGTATAAAGGTAGCATAATCATTAGTTTTTTAATTGAGAGCTGGTATGAACGGAGAAACAAGGAAAAGGTGTATTATTTAAAGATGTTGAATTTTATTTTTTTGTGAAAAATCAAAATTTAGTGCTAAAGGACAAGAAGACCCTATTAAGTTTAATTGACAACAGTAAAAAGCATAAAGGATTAGTGTGATTTGTGGTTGTAGGGTTAATTGGGGCGATGGATTTTAAACAGTATCTTGCTTGTAATTTTTGTGGGGCGGGA-TAAGGACCTAGGGGTTCTAGATGAATGAATAATTACTTTAGGGATAACAGCGTTATCATTCTTAAGAGTTCTAATCGACGGAGTGGTTTGCGACCTCGATGTTGGATTATGATTAGCGTTGGCGCAGTAGTCGACGGGTTTTGGTCTGTTCGACCAGTAGAATCATACGTGATCTGACTTCAGACC
>P._adrianae_S62_NE_Moe
ACTTTATATTTAATTTTTGGTGCTTGGGCTGGGATTATTGGATCTGCTTTAAGTGGTATAATTCGAATAGAGTTAGGCCATTCAGGGAGTGTGATTGGAGACGATCAGATTTATAATGTGATTGTAACTGCTCATGCTTTTGTTATAATTTTTTTTATGGTAATACCGATTATAATCGGGGGGTTTGGTAATTGACTTGTTCCTTTAATGATTGGGGCTCCGGATATGGCTTTTCCACGTATAAATAATTTAAGTTTTTGGTTGCTTCCTCCTTCTTTTTTTTTATTATTAGCTTCTTCAGTTGTAGAGGGGGGGGTAGGAACAGGGTGGACAGTGTATCCCCCTCTGGCTTCAAGTTTATTTCACGGTGGGCCGGCAGTAGACTTGGCTATTTTTTCTCTTCATTTAGCTGGGGCTTCTTCTATTTTAGGGGCTATTAATTTTATTACTACTGTTATTAATATACGGACTTATGGTATAATTTTTGAGCGAATGCCTTTGTTTGTTTGATCGGTGGTTTTAACTGCTATTTTATTATTGTTGTCTTTACCGGTGTTGGCAGGGGCGATTACTATGTTGTTAACAGATCGGAATTTTAATACTACTTTTTTTGATCCTGCCTGTTTAACAAAAACATTGTCTTTTG-TATTAAGTAGAAGGTAATTTCTGCCCACTGCGATTTATTGTAAAGGGCTGCAGTATTTTGACTGTATAAAGGTAGCATAATCATTAGTTTTTTAATTGAGGACTGGTATGAACGGAGAAACAAGGAAAAGGTGTATTATTTGGAGATATTGAATTTTATTTTTTTGTGAAAAATCAAAATTTAGTGCTAAAGGACAAGAAGACCCTATTAAGTTTAATTGACAGTAGTAAAAAGCATAAAGGATTAGTGTAATTTATGGCTGTAGGGTTAATTGGGGCGATGGATTTTAAACAGTATCTTGCTTGTAATTTTTGTGGGGCGGGCATAAGGACCTAGGAGTTCTAGATGAATGAATAATTACTTTAGGGATAACAGCGTTATCATTCTTAAGAGTTCTAATCGACGGAGTGGTTTGCGACCTCGATGTTGGATTATGATTAGCGTTGGCGCAGTAGTCGGCGGGTTTTGGTCTGTTCGACCAGTAGAATCATACGTGATCTGAKTTCAGACC
>P._sp._A_S42_NNW_Bemm_River
ACCTTATATTTAATTTTTGGTGCTTGGGCTGGGATTATTGGATCTGCCTTAAGCGGGATGATTCGGATGGAGTTAGGACATTCGGGTAGTGTAATTGGAGATGATCAGATTTATAATGTTATTGTGACTGCTCATGCTTTTGTTATGATTTTTTTTATGGTGATGCCAATTATAATTGGGGGATTTGGAAATTGGCTTGTTCCTCTTATAATTGGAGCTCCAGATATAGCTTTTCCTCGTATGAATAATTTAAGTTTTTGGTTATTACCTCCCTCTTTTTTTTTATTATTAGCTTCTTCGGTTGTCGAAGGCGGGGTTGGTACTGGGTGGACAGTTTATCCTCCTCTGGCTTCAAGTTTGTTTCATGGGGGGCCGGCAGTGGATTTAGCTATTTTTTCTCTCCATTTGGCTGGAGCCTCTTCTATTTTAGGGGCTATTAATTTTATTACTACAGTTATTAACATACGAACTTATGGTATGATTTTTGAGCGAATGCCTTTGTTTGTTTGGTCGGTGGTTTTAACTGCGATTTTATTATTATTGTCTTTACCTGTATTGGCTGGGGCTATTACTATATTATTAACAGATCGGAACTTTAATACTACTTTTTTTGATCCTGCCTGTTTAACAAAAACATTGTCTTTTG-TATTAAGTAGAAGGTAATTTCTGCCCACTGCGATTTGTTGTAAAGGGCTGCAGTATTTTGACTGTATAAAGGTAGCATAATCATTAGTTTTTTAATTGAGAGCTGGTATGAACGGAGAAACAAGGAAAAGGTGTATTATTTGGGGAAATTGAATTTTATTTTTTTGTGAAAAATCAAAAATCAACACTAAAGGACAAGAAGACCCTACTAAGTTTAATTGATAATAATAAAAAGCATAAAGGATTAGTGTGATTTATAATTTTAGGGTTAATTGGGGCGATGGATTTTAAACAATATTTTGCTTGTAATATTTTTGAGGCGGGTATAAGGACCTAGAAGTTCTAGATGAGTGAATAATTACTTTAGGGATAACAGCGTTATCATTCTCGAGAGTTCTAATCGACGGAGTGGTTTGCGACCTCGATGTTGGATTATGATTAGCGTTGGCGCAGTAGTCGGCGTGTTTTGGTCTGTTCGACCAGTAGAATCATACGTGATCTGAGTTCAAACC
>P._sp._A_S47_E_Orbost
ACCTTATATTTAATTTTTGGTGCTTGGGCTGGGATTATTGGATCTGCCTTAAGCGGGATGATTCGGATGGAGTTAGGACATTCGGGTAGTGTAATTGGAGATGATCAGATTTATAATGTTATTGTGACTGCTCATGCTTTTGTTATGATTTTTTTTATGGTGATGCCAATTATAATTGGGGGATTTGGGAATTGGCTTGTTCCTCTTATAATTGGAGCTCCAGATATAGCTTTTCCTCGTATAAATAATTTAAGTTTTTGGTTATTACCCCCCTCTTTTTTTTTATTATTAGCTTCTTCGGTTGTTGAGGGCGGGGTCGGTACTGGATGGACAGTATATCCGCCTTTGGCTTCAAGTTTGTTTCATGGGGGGCCGGCAGTGGATTTAGCTATTTTTTCTCTCCACTTGGCTGGAGCTTCTTCTATTTTAGGGGCTATTAATTTTATTACTACAGTTATTAACATACGAACTTATGGTATGATTTTTGAGCGAATGCCTTTGTTTGTTTGGTCGGTGGTTTTAACTGCGATTTTATTATTATTGTCTTTACCTGTATTGGCTGGGGCTATTACTATATTATTAACAGATCGGAACTTTAATACTACTTTTTTTGATCCCGCCTGTTTAACAAAAACATTGTCTTTTG-TATTAAGTAGAAGGTAATTTCTGCCCACTGCGATTTGTTGTAAAGGGCTGCAGTATTTTGACTGTATAAAAGTAGCATAATCATTAGTTTTTTAATTGAGAGCTGGTATGAACGGAGAAACAAGGGAAAGGTGTATTATTTGGGGAAATTGAATTTTATTTTTTTGTGAAAAATCAAAATTTAGCACTAAAGGACAAGAAGACCCTACTAAGTTTAATTGATAATAATAAAAAGCATAAAGGATTAGTGTAATTTATGATTTTAGGGTTAATTGGGGCGATGGATTTTAAACAATATTTTGCTTATAATATTTTTGAGGCGGGT-TAAGGACCTAGGAGTTCTAGATGAGTGAATAATTACTTTAGGGATAACAGCGTTATCATTCTCGAGAGTTCTAATCGACGGAGTGGTTTGCGACCTCGATGTTGGATTATGATTAGCGTTGGCGCAGTAGTCGGCGTGTTTTGGTCTGTTCGACCAGTAGAATCATACGTGATCTGAGTTCAGACC
>P._coniferum_S71_NE_Cape_Schanck
ACCTTATATTTGATTTTTGGTGCTTGGGCTGGGATTATTGGGTCTGCTTTAAGCGGGATGATTCGGATTGAGTTGGGACATTCGGGTAGAGTAATTGGAGATGATCAGATTTATAATGTTATTGTAACTGCTCATGCTTTTGTTATAATTTTTTTTATGGTGATGCCGATTATAATTGGGGGGTTTGGTAATTGGCTTGTTCCTCTTATAATTGGGGCTCCGGATATGGCTTTTCCTCGAATGAATAATTTGAGTTTTTGGTTATTACCGCCCTCTTTTTTCTTATTATTAGCTTCCTCGGTGGTAGAAGGCGGGGTTGGGACGGGGTGAACTGTGTACCCTCCCCTGGCTTCAAGTTTATTTCACGGGGGGCCGGCAGTGGATTTAGCTATTTTTTCTCTTCACTTAGCTGGGGCTTCTTCTATTCTGGGGGCTATTAATTTTATTACTACTGTTATTAATATACGAACTTATGGTATGATTTTTGAGCGAATACCTTTATTTGTTTGATCTGTGGTTTTAACTGCGGTTTTGTTGTTATTGTCTTTACCTGTACTAGCCGGGGCTATTACTATGTTATTAACGGATCGAAACTTTAATACTACTTTTTTTGATCCCGCCTGTTTAACAAAAACATTGTCTTTTG-TGTTAAGTAAAAGGTAATTTCTGCCCACTGCGATTTATTGTAAAGGGCTGCAGTATTTTGACTGTATAAAGGTAGCATAATCATTAGTTTTTTAATTGAGAGCTGGTATGAACGGAGAAACAAGGAAAAGGTGTATTATTTAAGGTAATTGAATTTTATTTTTTTGTGAAAAATCAAAATTTAGTGCTAAGGGACAAGAAGACCCTACTAAGTTTAATTGGAAATAATAAAAAGCATAAAGGATTAGTGTGATTTATGATTTTGGGGTTAATTGGGGCGATGGATTTTAAACAATATTTTGCTTATAATATTTTTGAGGCGGGCATAGGGACCTAGGAGTTCTAGATGAATGAATAATTACTTTAGGGATAACAGCGTTATCATTCTTAAGAGTTCTAATCGACGGGGTGGTTTGCGACCTCGATGTTGGATTATGATTAGCGTTGGCGCAGTAGTCGGCGTGTTTTGGTCTGTTCGACCAGTAGAATCATACGTGATCTGAGTTCAGACC
>P._coniferum_S67_Langwarrin
ACTTTATATTTGATTTTTGGTGCTTGGGCTGGGATTATTGGGTCTGCTTTAAGTGGGATAATTCGGGTTGAGTTGGGACATTCGGGTAGAGTAATTGGAGATGATCAGATTTATAATGTTATTGTAACTGCTCATGCTTTTGTTATAATTTTTTTTATGGTGATGCCGATTATAATTGGGGGGTTTGGTAATTGGCTTGTTCCTCTTATAATTGGGGCTCCGGATATGGCTTTTCCTCGAATGAATAATTTGAGTTTTTGGTTATTACCGCCCTCTTTTTTCTTATTGTTAGCTTCCTCGGTGGTAGAAGGCGGGGTTGGGACGGGGTGAACTGTGTATCCTCCGCTGGCTTCAAGTTTATTTCACGGGGGGCCGGCAGTGGATTTAGCTATTTTTTCTCTTCACCTAGCTGGGGCTTCTTCTATTCTAGGGGCTATTAATTTTATTACTACTGTTATTAACATACGAACTTATGGTATGATTTTTGAGCGAATGCCTTTATTTGTTTGATCTGTGGTTTTGACTGCGATTTTGTTATTATTGTCTTTACCGGTATTAGCTGGGGCTATTACTATATTATTAACGGATCGAAACTTTAATACTACTTTTTTTGATCCTGCCTGTTTAACAAAAACATTGTCTTTTG-TGTTAAGTAAAAGGTAATTTCTGCCCACTGCGATTTATTGTAAAGGGCTGCAGTATTTTGACTGTATAAAGGTAGCATAATCATTAGTTTTTTAATTGAAAGCTGGTATGAACGGAGAAACAAGGAAAAGGTGTATTATTTAAGGTAATTGAATTTTATTTTTTTGTGAAAAATCAAAATTTAGTGCTAAGGGACAAGAAGACCCTATTAAGTTTAATTGGAAATAATAAAAAGCATAAAGGATTAGTGTGATTTATGATTTTGGGGTTAATTGGGGCGATGGATTTTAAACAATATTTTGCTTATAATATTTTTGAGGCGGGC-TAAGGACCTAGGAGTTCTAGATGAGTGAATAATTACTTTAGGGATAACAGCGTTATCATTCTTAAGAGTTCTAATCGACGGGGTGGTTTGCGACCTCGATGTTGGATTATGATTAGCGTTGGCGCAGTAGTCGGCGTGTTTTGGTCTGTTCGACCAGTAGAATCATACGTGATCTGAGTTCAGACC
>P._sp._A_S31_E_Talbingo_I
ACCTTATATTTAATTTTTGGTGCTTGGGCTGGGATTATCGGATCTGCTTTAAGTGGGATGATTCGAATTGAGTTAGGACACTCGGGTAGAGTAATTGGAGATGATCAGATTTATAATGTTATTGTAACTGCTCATGCTTTTGTTATAATTTTTTTTATGGTGATGCCAATTATAATTGGGGGATTTGGTAATTGACTTGTTCCTCTTATAATTGGAGCTCCAGATATGGCTTTTCCTCGAATAAATAATTTAAGTTTTTGGCTATTACCCCCCTCTTTTTTCTTATTATTAGCTTCTTCGGTTGTTGAGGGCGGGGTTGGGACTGGGTGGACAGTGTATCCTCCCCTGGCTTCAAGTTTGTTTCACGGTGGGCCGGCAGTGGATTTAGCTATTTTTTCTCTTCATTTGGCTGGGGCTTCTTCTATTTTGGGGGCTATTAATTTTATTACTACGGTTATTAACATACGAACTTACGGTATGATTTTTGAGCGAATACCTTTATTTGTTTGATCAGTGGTTTTAACTGCGATTTTATTATTATTATCTTTGCCTGTATTGGCTGGGGCGATTACTATATTATTAACAGATCGAAACTTTAATACTACTTTTTTTGATCCTGCCTGTTTAACAAAAACATTGTCTTTTG-TATTAAGTAGAAGGTAATTTCTGCCCACTGCGATTTATTGTAAAGGGCTGCAGTATTTTGACTGTATAAAGGTAGCATAATCATTAGTTTTTTAATTGAAAGCTGGTATGAACGGAGAAACAAAGAAAAGGTGTATTATTTGGGGGAATTGAATTTTATTTTTTTGTGAAAAATCAAAATTTGGCACTAAAGGACAAGAAGACCCTATTAAGTTTAATTGATAATAATAAAAAGCATAAAGGATTAGTGTGATTTATGATTTTAGGGTTAATTGGGGCGATGGATTTTAAACAATATTTTGCTTATAATATTTTTAAGGCGGGTATAAGGACCTAGGAGTTCTAGATGAGTGAATAATTACTTTAGGGATAACAGCGTTATCATTCTCGAGAGTTCTAATCGACGGAGTGGTTTGCGACCTCGATGTTGGATTATGATTAGCGTTGGCGCAGTAGTCGGCGTGTTTTGGTCTGTTCGACCAGTAGAATCATACGTGATCTGAGTTCAGACC
>P._sp._A_S22_NE_Thoona_I
ACCTTATATTTAATTTTTGGTGCTTGGGCTGGGATTATTGGATCTGCTTTAAGTGGGATGATTCGGATGGAGTTAGGACACTCGGGTAGTGTTATTGGAGATGATCAGATTTATAATGTTATTGTAACTGCTCATGCTTTTGTTATAATTTTTTTTATGGTTATGCCAATTATAATTGGGGGGTTTGGTAATTGACTTGTTCCTCTTATAATTGGAGCCCCAGATATAGCTTTTCCTCGAATGAATAATTTAAGTTTTTGGTTATTACCCCCTTCTTTTTTTTTATTATTAGCTTCTTCTTTTGTTGAGGGGGGGGTTGGGACTGGGTGGACAGTGTATCCTCCTTTAGCTTCAAGTTTGTTTCATGGGGGTCCAGCAGTGGACTTAGCTATTTTTTCTCTTCATTTGGCTGGGGCTTCTTCTATTTTAGGGGCTATTAATTTTATTACTACAGTTATTAACATACGAACTTACGGTATAATTTTTGAGCGAATACCCTTATTTGTTTGATCGGTGGTTTTAACTGCTATTTTGTTATTATTGTCTTTGCCGGTATTGGCTGGAGCGATTACTATGTTGTTAACAGATCGAAACTTTAATACTACTTTTTTTGATCTGGCCTGTTTAACAAAAACATTGCCTTTTG-TATTAAGTAAAAGGTAATTTCTGCCCACTGCGATTTATTGTAAAGGGCTGCAGTATTTTGACTGTATAAAGGTAGCATAATCATTAGTTTTTTAATTGAAAGCTGGTATGAACGGAGAAACAAGGAAAAGGTGTATTATTTGGGGAAGTTGAATTTTATTTTTTTGTGAAAAATCAAAATTTGGTGCTAAAGGACAAGAAGACCCTATTAAGTTTAATTGATAATAATAAAAAGCATAAAGGATTAGTGTGATTTATGATTTTGGGGTTAATTGGGGCGATGGATTTTAAACAATATCTTGCTTATAATATTTTTGAGGCGGGT-TAAGGACCTGGGAGTTCTAGATGAATGAATAATTACTTTAGGGATAACAGCGTTATCATTCTCGAGAGTTCTAATCGACGGAGTGGTTTGCGACCTCGATGTTGGATTATGATTAGCGTTGGCGCAGTAGTCGGCGTGTTTTGGTCTGTTCGACCAGTAGAATCATACGTGATCTGAGTTCAGACC
>P._sp._A_S52_SW_Nowa_Nowa
ACCTTATATTTAATTTTTGGTGCTTGGGCCGGGATTATTGGATCTGCTTTAAGTGGGATGATTCGAATTGAGTTAGGACACTCGGGTAGCGTAATTGGGGATGATCAGATTTATAATGTTATTGTAACTGCTCATGCTTTTGTTATAATTTTTTTTATGGTGATGCCAATTATAATCGGGGGATTTGGTAATTGACTAGTTCCTCTTATAATTGGAGCTCCAGATATAGCTTTTCCGCGGATAAATAATTTGAGTTTTTGGCTATTACCTCCTTCTTTTTTCTTATTATTAGCTTCTTCGGTTGTTGAGGGTGGAGTTGGAACTGGGTGGACAGTGTATCCCCCTTTGGCTTCAAGTTTGTTTCATGGTGGGCCGGCAGTTGATTTAGCTATTTTTTCTCTGCATTTGGCTGGGGCTTCTTCTATTTTGGGGGCTATTAATTTTATTACCACGGTTATTAACATACGAACTTATGGCATGATTTTTGAGCGAATACCTTTATTTGTTTGATCAGTGGTTTTAACTGCGATTTTATTGCTATTGTCTTTGCCTGTATTAGCGGGGGCGATTACTATATTGTTAACAGATCGAAACTTTAATACTACTTTTTTTGATCCTGCCTGTTTAACAAAAACATTGTCTTTTG-TATTAAGTAGAAGGTAATTTCTGCCCACTGCGATTTATTGTAAAGGGCTGCAGTATTTTGACTGTATAAAGGTAGCATAATCATTAGTTTTTTAATTGAAAACTGGTATGAACGGAGAAACAAGGAAAAGGTGTATTATTGGGGGGAATTGAATTTTATTTTTTTGTGAAAAATCAAAATTTAGCGCTAAAGGACAAGAAGACCCTACTAAGTTTAATTGATAATAGTAAAAAGCATAAAGGATTAGTGTGATTTATGATTATAGGGTTAATTGGGGCGATGGATTTTAAACAATATTTTGCTTGTAATATTTTTGAGGCGGGT-TAAGGACCTGGGAGTTCTAGATGAGTGAATAATTACTTTAGGGATAACAGCGTTATCATTTTCGAGAGTTCTAATCGACGAAGTGGTTTGCGACCTCGATGTTGGATTATGATTAGCGTTGGCGCAGTAGTCGGCGTGTTTTGGTCTGTTCGACCAGTAGAATCATACGTGATCTGAGTTCAGACC
>P._sp._A_S49_Buchan
ACCTTATATTTAATTTTTGGTGCTTGGGCCGGGATTATTGGATCTGCCTTAAGTGGGATGATTCGAATAGAGTTAGGACATTCGGGTAGTGTAATTGGAGATGATCAGATTTATAATGTTATTGTAACTGCTCATGCTTTTGTTATAATTTTTTTTATGGTGATGCCAATTATAATTGGGGGATTCGGTAATTGACTTGTTCCTCTTATAATTGGAGCTCCAGATATGGCTTTTCCTCGGATGAATAATTTGAGTTTTTGATTATTGCCCCCTTCTTTTTTCTTGTTATTAGCTTCTTCGGTTGTTGAGGGGGGGGTTGGAACTGGGTGGACAGTGTATCCTCCTTTGGCTTCAAGTTTGTTTCATGGTGGGCCGGCAGTGGATTTAGCTATTTTTTCTCTCCACTTAGCCGGGGCTTCTTCCATTTTAGGGGCTATTAATTTTATTACTACAGTTATTAATATACGAACTTATGGTATAATTTTTGAGCGAATACCTTTATTTGTTTGGTCGGTGGTTTTAACCGCGATTTTATTGTTGTTGTCTTTGCCGGTATTAGCTGGGGCTATTACTATGTTGTTAACAGATCGAAACTTTAATACTACTTTTTTTGATCTTGCCTGTTTAACAAAAACATTGTCTTTTG-TATTAAGTAGAAGATAATTTCTGCCCACTGCGATTTATTGTAAAGGGCTGCAGTATTTTGACTGTATAAAGGTAGCATAATCATTAGTTTTTTAATTGAAAGCTGGTATGAACGGAGAAACAAGGAAAGGGTGTATTATTTGGGGAAATTGAATTTTATTTTTTTGTGAAAAATCAAAATTTAGTGCTAAAGGACAAGAAGACCCTATTAAGTTTAATTAATAATAATAAAAAGCATAAAGGATTAGTGTGATTTATGATTTTGGGGTTAATTGGGGCGATGGATTTTAAACAATATCTTGCTTGTAATATTTTTGAGGCGAGT-CAAGGACCTAGGAGTTCTAGATAAATGAATAATTACTTTAGGGATAACAGCGTTATCATTCTCGAGAGTTCTAATCGACGGAGTGGTTTGCGACCTCGATGTTGGATTATGATTAGCGTTGGCGCAGTAGTCGGCGTGTTTTGGTCTGTTCGACCAGTAGAATCATACGTGATCTGATTTCAGACC
>P._sp._A_S25_SE_Chiltern
ACCTTATATTTAATTTTTGGTGCTTGGGCTGGGATTATTGGATCTGCTTTGAGTGGGATGATTCGAATAGAGTTAGGACACTCGGGTAGCGTAATTGGAGATGATCAGATTTATAATGTTATTGTAACTGCTCATGCTTTTGTTATAATTTTTTTTATGGTGATGCCGATTATAATTGGGGGATTTGGTAATTGACTTATTCCTCTTATAATTGGAGCTCCTGATATAGCTTTTCCTCGAATAAATAATTTAAGTTTTTGGTTATTGCCTCCCTCTTTTTTCTTATTATTAGCTTCTTCAGTGGTTGAGGGCGGGGTTGGAACTGGGTGGACAGTTTATCCCCCTTTGGCTTCAAGCTTATTTCACGGTGGGCCGGCAGTGGATTTAGCTATTTTTTCTCTTCATTTGGCTGGGGCTTCTTCTATTTTGGGGGCTATTAATTTTATTACTACGGTTATTAATATACGAACTTACGGTATGATTTTTGAGCGGATACCTTTATTTGTTTGATCAGTGGTTTTAACTGCGATTTTATTATTATTGTCTTTGCCTGTATTAGCTGGAGCGATTACTATATTGTTAACAGATCGAAACTTTAATACTACTTTTTTTGATCCTGCCTGTTTAACAAAAACATTGCCTTTTG-TATTAAGTAGAAGGTAATTTCTGCCCACTGCGATTTATTGTAAAGGGCTGCAGTATTTTGACTGTATAAAGGTAGCATAATCATTAGTTTTTTAATTGAAAGCTGGTATGAACGGAGAAACAAGGAAAAGGTGTATTATTTGAGGGAATTGAATTTTATTTTTTTGTGAAAAATCAAAATTTGGTGCTAAAGGACAAGAAGACCCTATTAAGTTTAATTGATAATAATAAAAAGCATAAAGGATTAGTGTGATTTATGATTTTAGGGTTAATTGGGGCGATGGATTTTAAACAATATTTTGCTTATAATATTTTTAAGGCGGGT-TAAGGACCTAGGAGTTCTAGATGAGTGAATAATTACTTTAGGGATAACAGCGTTATCATTCTCGAGAGTTCTAATCGACGGAGTGGTTTGCGACCTCGATGTTGGATTATGATTAGCGTTGGCGCAGTAGTTGGCGTGTTTTGGTCTGTTCGACCAGTAGAATCATACGTGATCTGAGTTCAGACC
>P._sp._A_S21_N_Glenrowan
ACTTTGTATTTAATTTTTGGTGCTTGGGCTGGGATTATTGGATCTGCTTTAAGTGGGATGATTCGGATGGAGTTAGGACACTCGGGTAGCGTAATTGGAGATGATCAGATTTATAATGTTATTGTAACTGCTCATGCTTTTGTTATAATTTTTTTTATGGTGATGCCAATTATAATTGGGGGATTTGGTAATTGACTTGTTCCTCTTATAATTGGAGCCCCGGACATAGCTTTTCCTCGGATAAATAATTTAAGTTTTTGGCTGTTGCCCCCCTCTTTTTTCTTATTATTAGCTTCTTCAGTTGTTGAGGGCGGGGTTGGAACTGGGTGGACAGTGTATCCTCCTTTGGCTTCAAGTTTGTTTCACGGTGGGCCGGCAGTGGATTTAGCTATTTTTTCTCTCCATTTGGCTGGGGCCTCTTCTATTTTGGGGGCTATTAATTTTATTACTACGGTTATTAATATACGAACTTACGGTATGATTTTTGAGCATATACCTTTATTTGTTTGATCAGTAGTTTTAACTGCGATTTTATTATTATTGTCTTTGCCTGTATTAGCTGGGGCGATTACTATATTGTTAACGGATCGAAACTTTAATACTACTTTTTTTGATCCCGCCTGTTTAACAAAAACATTGCCTTTTG-TATTAAGTAGAAGGTAATTTCTGCCCACTGCGATTTATTGTAAAGGGCTGCAGTATTTTGACTGTATAAAGGTAGCATAATCATTAGTTTTTTAATTGAAAGCTGGTATGAACGGAGAAACAAGGAAAAGGTGTATTATTTGGGGGAATTGAATTTTATTTTTTTGTGAAAAATCAAAATTTTGTGCTAAAGGACAAGAAGACCCTATTAAGTTTAATTGATAATAATAAAAAGCATAAAGGATTAGTGTGATTTATGATTTTAGGGTTAATTGGGGCGATGGATTTTAAACAATATTTTGCTTATAATATTTTTAAGGCGGGTATGAGGACCTAGGAGTTCTAGATGAGTGAATAATTACTTTAGGGATAACAGCGTTATCATTCTCGAGAGTTCTAATCGACGGAGTGGTTTGCGACCTCGATGTTGGATTATGATTAGCGTTGGCGCAGTAGTCGGCGTGTTTTGGTCTGTTCGACCAGTAGAATCATACGTGATCTGAGTTCAGACC
>P._sp._A_S23_NE_Thoona_II
ACTTTGTATTTAAATTTTGGTGCTTGGGCTGGGATTATTGGATCTGCTTTAAGTGGGATGATTCGAATGGAGTTGGGACACTCGGGTAGCGTAATTGGAGATGATCAGATTTATAATGTTATTGTAACTGCTCATGCTTTTGTTATAATTTTTTTTATGGTGATGCCAATTATAATTGGGGGATTTGGAAATTGGCTTGTTCCTCTTATAATTGGAGCTCCGGATATAGCTTTTCCTCGGATAAATAATTTAAGTTTTTGGTTATTGCCCCCCTCTTTTTTTTTGTTATTAGCTTCTTCAGTTGTTGAGGGCGGGGTTGGAACTGGGTGGACAGTTTATCCTCCTTTGGCTTCAAGTTTGTTTCATGGTGGGCCGGCAGTGGATTTAGCTATTTTTTCTCTTCATTTGGCTGGGGCTTCTTCTATTTTAGGGGCTATTAATTTTATTACTACGGTTATTAATATACGAACTTACGGTATGATTTTTGAGCGAATACCTTTATTTGTTTGATCAGTGGTTTTAACTGCAATTTTARTATTATTATCTTTGCCTGTATTGGCTGGAGCGATTACCATATTGTTAACGGATTGAAACTTTAATACTACTTTTTTTGATCCTGCCTGTTTAACAAAAACATTGCCTTTTG-TATTAAGTAAAAGGTAATTTCTGCCCACTGCGATTTATTGTAAAGGGCTGCAGTATTTTGACTGTATAAAGGTAGCATAATCATTAGTTTTTTAATTGAAAGCTGGTATGAACGGAGAAACAAGGAAAAGGTGTATTATTTAAGGGAATTGAATTTTATTTTTTTGTGAAAAATCAAAATTTGGTGCTAAAGGACAAGAAGACCCTACTAAGTTTAATTGATAATAATAAAAAGCATAAAGGATTAGTGTGATTTATGATTTTAGGTTTAATTGGGGCGATGGATTTTAAACAATATTTTGCTTATAATATTTTTAAGGCGAGTATAAGGACCTAGGAGTTCTAGATGAGTGGATAATTACTTTAGGGATAACAGCGTTATCATTCTCGAGAGTTCTAATCGACGGAGTGGTTTGCGACCTCGATGTTGGATTATGATTAGCGTTGGCGCAGTAGTTGGCGTGTTTTGGTCTGTTCGACCAGTAGAATCATACGTGATCTGAGTTCAGACC
>P._sp._A_S24_SSW_Chiltern
ACCTTATATTTAATTTTTGGTGCTTGGGCTGGGATTATTGGATCTGCTTTGAGTGGGATGATTCGAATAGAGTTAGGACACTCGGGTAGCGTAATTGGAGATGATCAGATTTATAATGTTATTGTAACTGCTCATGCTTTTGTTATAATTTTTTTTATAGTGATGCCAATTATAATTGGGGGATTTGGTAATTGACTTGTTCCTCTTATAATTGGAGCTCCGGACATAGCTTTTCCTCGGATAAATAATTTAAGTTTTTGGCTATTGCCTCCCTCTTTTTTCTTATTATTAGCTTCTTCAGTGGTTGAGGGTGGGGTTGGAACGGGGTGGACAGTTTATCCTCCTTTGGCTTCAAGCTTGTTTCATGGTGGGCCGGCAGTGGATTTAGCTATTTTTTCTCTCCATTTGGCTGGGGCTTCTTCTATTTTGGGGGCTATTAATTTTATTACTACGGTTATTAATATACGAACTTACGGTATGATTTTTGAGCGGATACCTTTATTTGTTTGATCAGTGGTTTTAACTGCGATTTTATTATTATTGTCTTTGCCTGTATTAGCTGGAGCGATTACTATATTGTTAACAGATCGAAACTTTAATACTACTTTTTTTGATCCTGCCTGTTTAACAAAAACATTGCCTTTTG-TATTAAGTAGAAGGTAATTTCTGCCCACTGCGATTTATTGTAAAGGGCTGCAGTATTTTGACTGTATAAAGGTAGCATAATCATTAGTTTTTTAATTGAAAGCTGGTATGAACGGAGAAACAAGGAAAAGGTGTATTATTTGAGGAAATTGAATTTTATTTTTTTGTGAAAAATCAAAATTTGATGCTAAAGGACAAGAAGACCCTATTAAGTTTAATTGATAGTAATAAAAAGCATAAAGGATTAGTGTGATTTATGATTTTAGGGTTAATTGGGGCGATGGATTTTAAACAATATTTTGCTTATAATATTTTTAAGGCGGGTATAAGGACCTAGGAGTTCTAGATGAGTGAGTAATTACTTTAGGGATAACAGCGTTATCATTCTCGAGAGTTCTAATCGACGGAGTGGTTTGCGACCTCGATGTTGGATTATGATTAGCGTTGGCGCAGTAGTTGGCGTGTTTTGGTCTGTTCGACCAGTAGAATCATACGTGATCTGAGTTCAGACC
>P._sp._A_S32_E_Talbingo_II
ACCTTATATTTAATTTTTGGTGCTTGGGGCTGGATTATTGGATCTTCTTTAAGTGGGATGATTCGAATTGAGTTAGGGCACTCGGGTAGAGTAATTGGAGATGATCAGATTTATAATGTTATTGTAACTGCTCATGCTTTTGTTATAATTTTTTTTATGGTGATGCCAATTATAATTGGGGGATTTGGTAATTGACTTGTTCCTCTTATAATTGGAGCTCCAGATATGGCTTTTCCTGGAATAAATAATTTAAGTTTTTGGCTATTACCCCCCTCTTTTTTCTTATTATTAGCTTTTTCGGTTGTTGAGGGCGGGGTTGGAACTGGGTGGACAGTGTATCCTCCCCTGGCTTCAAGTTTGTTTCACGGTGGGCCGGCAGTGGATTTAGCTATTTTTTCTTTTCATTTGGCTGGGGCTTCTTCTATTTTGGGGGCTATTAATTTTATTACTACTGTTATTAACATACGAACTTACGGTATGATTTTTGAGCGAATACCTTTATTTGTTTGATCAGTGGTTTTAACTGCGATTTTATTATTATTATCTTTGCCTGTATTGGCTGGAGCGATTACTATATTATTAACAGATCGAAACTTTAATACTACTTTTTTTGATCCTGCCTGTTTAACAAAAACATTGTCTTTTG-TATTAAGTAGAAGGTAATTTCTGCCCACTGCGATTTATTGTAAAGGGCTGCAGTATTTTGACTGTATAAAGGTAGCATAATCATTAGTTTTTTAATTGAAAGCTGGTATGAACGGAGAAACAAAGAAAAGGTGTATTATTTGGGGGAATTGAATTTTATTTTTTTGTGAAAAATCAAAATTTGGCGCTAAAGGACAAGAAGACCCTATTAAGTTTAATTGATAATAATAAAAAGCATAAAGGATTAGTGTGATTTATGATTTTAGGGTTAATTGGGGCGATGGATTTTAAACAATATTTTGCTTATAATATTTTTAAGGCGGGTATAAGGACCTAGGAGTTCTAGATGAGTGAATAATTACTTTAGGGATAACAGCGTTATCATTCTCGAGAGTTCTAATCGACGGAGTGGTTTGCGACCTCGATGTTGGATTATGATTAGCGTTGGCGCAGTAGTCGGCGTGTTTTGGTCTGTTCGACCAGTAGAATCATACGTGATCTGAGTTCAGACC
>P._laetificum_S2_NE_Tyaak
ACTTTGTATTTAATTTTTGGTGCTTGGGCTGGGATTATTGGATCTGCTTTAAGTGGTATGATTCGAATAGAGTTAGGACATTCGGGTAGTGTGATTGGAGATGATCAGATTTATAATGTGATTGTAACTGCGCATGCTTTTGTTATAATTTTTTTTATGGTAATACCAATTATAATCGGGGGGTTTGGTAATTGACTTGTTCCTTTAATGATTGGGGCTCCAGACATGGCTTTTCCTCGTATAAATAATTTAAGTTTTTGGCTTCTTCCTCCTTCTTTTTTTTTATTATTAGCTTCTTCAGTTGTAGAGGGGGGGGTAGGAACGGGGTGGACAGTTTATCCCCCGCTGGCTTCTAGTTTATTTCATGGGGGGCCGGCGGTAGACTTGGCTATTTTTTCTCTTCACCTAGCTGGGGCTTCTTCTATTTTAGGGGCGATTAATTTTATTACTACTGTTATTAATATACGGACTTATGGTATAATTTTTGAGCGAATACCCCTGTTTGTTTGATCTGTAGTTTTAACTGCTATTTTACTATTGCTGTCTTTACCCGTGTTGGCTGGGGCGATTACTATACTGTTAACGGATCGGAATTTTAATACTACTTTTTTTGACCCCGCCTGTTTAACAAAAACATTGTCTTTTG-TATTAAATAGAAGGTAATTTCTGCCCACTGCGATTTATTGTAAAGGGCTGCAGTATTTTGACTGTATAAAGGTAGCATAATCATTAGTTTTTTAATTGAAAGCTGGTATGAACGGAGAAACAAGGAAAAGGTGTATTATTTGGAGATATTGAATTTTATTTTTTTGTGAAAAATCAAAATTTAGTGCTAAAGGACAAGAAGACCCTACTAAGTTTAATTGACAGGAGTAAAAAGCATAAAGGATTAGTGTAATTTATGGTTGTAGGGTTAATTGGGGCGATGGGTTTTAAACAGTATCTTGCTTGTAATTTTTGTGGGGCGGGA-TAAGGACCTAGGGGTTCTAGATGAATGAATAATTACTTTAGGGATAACAGCGTTATCATTCTTAAGAGTTCTAATCGACGGAGTGGTTTGCGACCTCGATGTTGGATTATGATTAGCGTTGGCGCAGTAGTCGGCGGGTTTTGGTCTGTTCGACCAGTAGAATCATACGTGATCTGAGTTCAGACC
>P._laetificum_S18_S_Eildon
ACTTTGTATTTAATTTTTGGTGCTTGGGCTGGGATTATTGGATCTGCTTTAAGTGGTATGATTCGAATAGAGTTGGGTCATTCGGGGAGTGTGATTGGAGACGATCAGATTTATAATGTGATTGTGACTGCTCATGCTTTTGTTATAATTTTTTTTATGGTAATACCAATTATAATCGGGGGGTTTGGTAATTGACTTGTTCCCTTAATGATTGGGGCTCCAGATATGGCTTTTCCACGAATAAATAATTTAAGATTTTGGTTGCTTCCTCCGTCTTTTTTTTTATTATTAGCTTCTTCAGTTGTAGAGGGGGGGGTAGGAACAGGGTGAACAGTGTATCCGCCATTGGCTTCTAGTTTATTTCATGGTGGGCCGGCGGTGGATTTGGCTATTTTTTCTCTTCATTTAGCTGGGGCTTCTTCTATTTTAGGGGCTATTAATTTTATTACTACTGTTATTAATATACGGACTTATGGTATAATTTTTGAGCGAATACCCTTGTTTGTTTGATCGGTAGTTTTAACTGCTATTTTATTGTTGTTGTCTTTACCTGTGTTGGCGGGGGCGATTACTATGTTGTTAACGGATCGGAACTTTAATACTACTTTTTTTGATCTCGCCTGTTTAACAAAAACATTGTCTTTTG-TATTAAGTAGAAGGTAATTTCTGCCCACTGCGATTTATTGTAAAGGGCTGCAGTATTTTGACTGTATAAAGGTAGCATAATCATTAGTTTTTTAATTGGGAGCTGGTATGAACGGAGAAACAAGGAAAAGGTGTATTATTTAAGGATATTGAATTTTATTTTTTTGTGAAAAATCAAAATTTAATGCTAAAGGACAAGAAGACCCTATTAAGTTTAATTGACAGCAGTAAAAAGCATAAAGGATTAGTGTAATTTATGGTTGTAGGGTTAATTGGGGCGATGGATTTTAAACAGTATCTTGCTTGTAATTTTTGTGGGACGGGGATAAGGACCTAGGGGTTCTAGATGAATGAGTAATTACTTTAGGGATAACAGCGTTATCACTCTTAAGAGTTCTAATCGACGGGGTGGTTTGCGACCTCGATGTTGGATTATGATTAGCGTTGGCGCAGTAGTCGGCGGGTTTTGGTCTGTTCGACCAGTAGAATCATACGTGATCTGATTTCTGACC
>P._laetificum_S19_W_Barjarg
ACTTTGTATTTAATTTTTGGTGCTTGGGCCGGGATTATTGGATCTGCTTTAAGTGGTATGATTCGAATAGAGCTAGGTCATTCAGGGAGTGTGATTGGAGACGATCAGATTTATAATGTGATTGTAACCGCTCATGCTTTTGTTATAATTTTTTTTATAGTAATACCAATTATAATCGGGGGGTTTGGTAACTGATTAGTTCCCCTAATGATTGGGGCTCCGGACATGGCTTTTCCGCGAATAAATAATTTAAGCTTTTGGTTGCTTCCTCCTTCTTTTTTTTTATTATTAGCTTCTTCAGTTGTGGAGGGGGGGGTAGGAACGGGGTGAACAGTATACCCACCTCTGGCTTCTAGTTTATTTCATGGTGGGCCGGCGGTAGACTTGGCTATTTTTTCTCTTCACTTAGCCGGGGCTTCTTCTATTTTAGGGGCCATTAATTTTATTACTACTGTTATTAATATGCGTACTTATGGTATAATTTTTGAGCGAATACCTTTGTTTGTTTGATCAGTAGTTTTAACTGCTATTTTGCTATTATTGTCTTTACCTGTGTTGGCGGGGGCGATTACTATGTTGTTAACGGATCGTAACTTTAATACTACTTTTTTTGATCTGGCCTGTTTAACAAAAACATTGTCTTTTG-TATTAAGTAGAAGGTAATTTCTGCCCACTGCGATTTATTGTAAAGGGCTGCAGTATTTTGACTGTATAAAGGTAGCATAATCATTAGTTTTTTAATTGGGAGCTGGTATGAACGGAGAAACAAGGAAAAGGTGTATTATTTAGAGACATTGAATTTTATTTTTTTGTGAAAAATCAAAATTTAATGCTAAAGGACAAGAAGACCCTATTAAGTTTAATTGACAACAGTAAAAAGCATAAAGGATTAGTGTGATTTATGGTTGTAGGGTTAATTGGGGCGATGGATTTTAAACAGTATCTTGCTTGTAATTTTTGTGGGGCGGGCATAAGGACCTAGGGGTTCTAGATGAACGAATAATTACTTTAGGGATAACAGCGTTATCATTCTTAAGAGTTCTAATCGACGGGATGGTTTGCGACCTCGATGTTGGATTATGATTAGCGTTGGCGCAGTAGTCGGCGGGTTTTGGTCTGTTCGACCAGTAGAATCATACGTGATCTGAGTTCAGACC
>P._laetificum_S88_Mt._Macedon
ACTTTGTATTTAATTTTTGGTGCTTGGGCTGGGATTATTGGATCTGCTTTAAGTGGCATGATTCGAATAGAGTTAGGTCATTCAGGGAGTGTGATTGGAGATGATCAGATTTATAATGTAATTGTAACCGCGCATGCTTTTGTTATAATTTTTTTTATGGTAATACCAATTATAATTGGGGGGTTTGGTAATTGACTTGTTCCTTTAATGATTGGGGCTCCGGATATGGCTTTTCCGCGTATAAATAACTTAAGATTTTGGCTACTTCCCCCTTCTTTTTTTTTATTGTTAGCTTCTTCAGTTGTAGAGGGGGGGGTAGGAACCGGGTGAACTGTGTATCCCCCCCTGGCTTCCAGTTTATTTCATGGTGGGCCGGCGGTAGACTTGGCTATTTTTTCTCTTCATTTAGCTGGAGCTTCTTCTATTTTAGGGGCCATTAATTTTATTACTACTGTTATTAATATGCGGACTTATGGTATAATTTTTGAGCGAATACCCTTATTTGTTTGATCAGTAGTTTTAACTGCTATTTTACTATTGTTGTCTTTACCTGTGTTGGCGGGGGCGATTACTATGTTGTTAACGGATCGGAACTTTAATACTACTTTTTTTGATCTGGCCTGTTTAACAAAAACATTGTCTTTTG-TATTAAGTAGAAGGTAATTTCTGCCCACTGCGATTTATTGTAAAGGGCTGCAGTATTTTGACTGTATAAAGGTAGCATAATCATTAGTTTTTTAATTGGGAGCTGGTATGAACGGAGAAACAAGGAAAAGGTGTATTATTTGGAGATATTGAATTTTATTTTTTTGTGAAAAATCAAAATTTAGTGCTAAAGGACAAGAAGACCCTATTAAGTTTAATTGACAGCAGTAAAAAGCATAAAGGATTAGTGTAATTTATGGTTGTAGGGTTAATTGGGGCGATGGATTTTAAACAGTATCTTACTTTTAATTTTTGTGTGACGGGCATGAGGACCTAGGGGTTTTAGATGAATGAATAATTACTTTAGGGATAACAGCGTTATCATTCTTAAGAGTTCTAATCGACGGAGTGGTTTGCGACCTCGATGTTGGATTATGATTAGCGTTGGCGCAGTAGTCGGCGGGTTTTGGTCTGTTCGACCAGTAGAATCATACGTGATCTGAGTTCAGACC
>P._laetificum_S9_SE_Healesville
ACTTTGTATTTAATTTTTGGTGCTTGGGCTGGGATTATTGGATCTGCTTTAAGTGGTATGATTCGAATGGAATTAGGGCATTCGGGTAGTGTGATTGGAGACGATCAGATTTATAATGTGATTGTAACTGCTCATGCTTTTGTTATGATTTTTTTTATGGTAATACCAATTATAATCGGGGGGTTTGGTAATTGACTTGTTCCTTTAATGATTGGGGCTCCTGATATGGCTTTTCCTCGTATAAATAATTTAAGTTTTTGGCTGCTTCCTCCCTCCTTTTTTTTATTATTAGCTTCTTCAGTTGTAGAGGGGGGTGTAGGAACCGGGTGGACGGTGTATCCTCCCTTGGCTTCCAGTTTATTTCATGGTGGGCCGGCGGTAGACTTGGCTATTTTTTCTCTTCATTTAGCTGGGGCCTCTTCTATTTTAGGGGCTATTAATTTTATTACTACTGTTATTAACATACGGACTTATGGTATAATTTTTGAGCGAATACCCTTGTTTGTTTGATCAGTAGTTTTAACTGCTATTTTACTGTTGCTATCTTTACCAGTGTTGGCGGGGGCGATTACTATATTGTTAACGGATCGGAACTTTAATACTACTTTTTTTGATTTCGCCTGTTTAACAAAAACATTGTCTTTTG-CATTAAGTAGAAGGTAATTTCTGCCCACTGCGATTTATTGTAAAGGGCTGCAGTATTTTGACTGTATAAAGGTAGCATAATCATTAGTTTTTTAATTGGGAGCTGGTATGAACGGAGAAACAAGGAAAAGGTGTATTATTTAGAGGTATTGAATTTTATTTTTTTGTGAAAAATCAAAATTTAGTGCTAAGGGACAAGAAGACCCTATTAAGTTTAATTGACAACAGTAAAAAGCATAAAGGATTAGTGTAATTTATGGTTGTAGGGTTAATTGGGGCGATGGATTTAAAACAGTATCTTGCTTGTAATTTTTGTGGGGCGGGCATAAGGACCTGGGGGTTCTAGGTGAATGAATAATTACTTTAGGGATAACAGCGTTATCATTCTTAAGAGTTCTAATCGACGGAGTGGTTTGCGACCTCGATGTTGGATTATGATTAGCGTTGGCGCAGTAGTCGGCGGGTTTTGGTCTGTTCGACCAGTAGAATCATACGTGATCTGAGTTCAGACC
>P._laetificum_S17_N_Marysville
ACTTTATATTTAATTTTTGGTGCTTGGGCTGGGATTATTGGATCTGCTTTAAGTGGTATGATTCGAATAGAGTTGGGCCATTCAGGGAGTGTGATTGGGGACGATCAGATTTATAATGTGATTGTAACTGCTCATGCTTTTGTTATAATTTTTTTTATGGTAATACCAATTATAATCGGGGGGTTTGGTAATTGACTTGTTCCTTTAATGATTGGGGCTCCGGACATGGCCTTTCCACGAATAAATAACTTAAGATTTTGGCTGCTTCCTCCTTCTTTTTTTTTATTATTAGCTTCTTCAGTGGTAGAGGGGGGGGTGGGAACAGGGTGAACAGTGTATCCCCCTCTGGCTTCTAGTTTATTTCATGGTGGGCCGGCGGTAGACTTGGCTATTTTTTCTTTACACTTAGCTGGAGCTTCTTCTATTTTAGGGGCTATTAATTTTATTACTACTGTTATTAACATACGGACTTATGGTATAATTTTTGAGCGAATACCTTTGTTTGTTTGATCTGTAGTTTTAACTGCTATTTTATTATTGTTGTCTTTACCTGTGTTGGCGGGGGCGATTACTATATTGTTAACAGATCGGAACTTTAATACTACTTTTTTTGATCCTGCCTGTTTAACAAAAACATTGTCTTTTG-TATTAAGTAGAAGGTAATTTTTGCCCACTGCGATTTATTGTAAAGGGCTGCAGTATTTTGACTGTATAAAGGTAGCATAATCATTAGTTTTTTAATTGGGAGCTGGTATGAACGGAGAAACAAGGAAAAGGTGTATTATTTAGAGATATTGAAATTTATTTTTTTGTGAAAAATCAAAATTTAGTGCTAAAGGACAAGAAGACCCTATTAAGTTTAATTGACAGTAGTAAAAAGCATAAAGGATTAGTGTAATTTATTGTTGTAGGGTTAATTGGGGCGATGGATTTTAAACAGTATCTTGCTTGTAATTTTTGTGGGGCGAGCATAAGGACCTAGGGGTTCTAGATGAGTGAATAATTACTTTAGGGATAACAGCGTTATCATTCTTAAGAGTTCTAATCGACGGGGTGGTTTGCGACCTCGATGTTGGATTATGATTAGCGTTGGCGCAGTAGTCGGCGGGTTTTGGTCTGTTCGACCAGTAGAATCATACGTGATCTGAGTTCAGACC
>P._laetificum_S15_E_Narbethong
ACTTTGTATTTAATTTTTGGTGCTTGGGCTGGGATTATTGGATCTGCTTTAAGTGGTATGATTCGAATAGAGTTAGGTCATTCAGGGAGTGTGATTGGAGACGATCAGATTTATAATGTGATTGTAACTGCTCATGCTTTTGTTATAATTTTTTTTATGGTAATACCAATTATAATCGGGGGGTTTGGTAATTGACTTGTCCCCTTAATGATTGGGGCTCCGGATATGGCTTTTCCACGAATAAATAACTTAAGATTTTGACTGCTTCCTCCCTCTTTTTTTTTATTATTAGCTTCTTCAGTTGTAGAGGGGGGGGTAGGAACGGGGTGAACAGTGTACCCGCCCCTGGCTTCTAGTTTATTTCATGGTGGGCCGGCGGTGGATTTGGCTATTTTTTCTCTTCACTTAGCTGGGGCTTCTTCTATTTTAGGGGCTATTAATTTTATTACTACTGTTATTAATATACGGACTTACGGTATAATTTTTGAACGAATACCTTTGTTTGTTTGATCGGTAGTTTTAACTGCTATTTTACTACTGTTGTCTTTACCTGTGTTGGCGGGGGCGATTACTATGTTATTAACGGACCGGAACTTTAATACTACTTTTTTTGACCCTGCCTGTTTAACAAAAACATTGTCTTTTG-TATTAAGTAGAAGGTAATTTCTGCCCACTGCGATTTATTGTAAAGGGCTGCAGTATTTTGACTGTATAAAGGTAGCATAATCATTAGTTTTTTAATTGGGAGCTGGTATGAACGGAGAAACAAGGAAAAGGTGTATTATTTAGAGATATTGAATTTTATTTTTTTGTGAAAAATCAAAATTTAGCGCTAAAGGACAAGAAGACCCTATTAAGTTTAATTGACAATAGTAAAAAGCATAAAGGATTAGTGTAATTTATGGTTGTAGGGTTAATTGGGGCGATGGATTTTAAACAGTATCTTGCTTGTAATTTTTGTGGGGCGGGT-TAAGGACCTAGGGGTTCTAGATGTATGAATAATTACTTTAGGGATAACAGCGTTATCACTCTTAAGAGTTCTAATCGACGGAGTGGTTTGCGACCTCGATGTTGGATTATGATTAGCGTTGGCGCAGTAGTCGGCGGGTTTTGGTCTGTTCGACCAGTAGAATCATACGTGATCTGATTTCAGACC
>P._laetificum_S5_SE_Glenburn
ACTTTATATTTAATTTTTGGTGCTTGGGCCGGGATTATTGGTTCTGCTTTAAGTGGTATAATTCGAATAGAGTTAGGTCATTCGGGGAGTGTGATTGGAGACGATCAGATCTATAATGTGATTGTAACTGCTCACGCTTTTGTTATAATTTTTTTTATGGTAATACCAATTATAATCGGGGGGTTTGGTAATTGACTTGTTCCTTTAATGATTGGGGCTCCGGACATGGCTTTTCCACGTATAAATAACTTAAGATTTTGGTTGCTTCCTCCTTCTTTTTTTTTATTATTAGCTTCTTCAGTTGTAGAGGGGGGGGTAGGAACAGGGTGAACAGTGTATCCCCCTCTAGCTTCTAGTTTATTTCATGGTGGGCCGGCGGTAGACTTGGCTATTTTTTCTCTTCACTTAGCTGGGGCCTCTTCTATTTTAGGGGCTATTAATTTTATTACTACTGTTATTAATATACGGACTTATGGTATAATTTTTGAGCGAATACCTTTGTTTGTTTGATCGGTAGTTTTAACCGCTATTTTACTATTGTTGTCTTTGCCTGTGTTGGCGGGGGCGATTACTATATTATTAACAGATCGGAACTTTAATACTACTTTTTTTGATCCTGCCTGTTTAACAAAAACATTGTCTTTTG-TATTAAGTAGAAGGTAATTTCTGCCCACTGCGATTTATTGTAAAGGGCTGCAGTATTTTGACTGTATAAAGGTAGCATAATCATTAGTTTTTTAATTGGGAGCTGGTATGAACGGAGAAACAAGGAAAAGGTGTGTTATTTAGAGATATTGAAATTTATTTTTTTGTGAAAAATCAAAATTTAGTGCTAAAGGACAAGAAGACCCTATTAAGTTTAATTGACAGTGGTAAAAAGCATAAAGGATTAGTGTAATTTATTGTTGTAGGGTTAATTGGGGCGATGGATTTTAAACAGTATCTTGCTTGTAATTTTTGTGGGGCGGGGATAAGGACCTAGGGGTTCTAGATGAATGAATAATTACTTTAGGGATAACAGCGTTATCATTCTTAAGAGTTCTAATCGACGGAGTGGTTTGCGACCTCGATGTTGGATTATGATTAGCGTTGGCGCAGTAGTCGGCGGGTTTTGGTCTGTTCGACCAGTAGAATCATACGTGATCTGAGTTCAGACC
>P._laetificum_S7_E_Toolangi
ACTTTATATTTAATTTTTGGTGCTTGGGCCGGGATTATTGGTTCTGCTTTAAGTGGTATAATTCGAATAGAGTTAGGTCATTCGGGGAGTGTGATTGGAGACGATCAGATCTATAATGTGATTGTAACTGCTCATGCTTTTGTTATAATTTTTTTTATGGTAATACCAATTATAATCGGGGGGTTTGGTAATTGACTTGTTCCTTTAATGATTGGGGCTCCGGACATGGCTTTTCCACGTATAAATAACTTAAGATTTTGGTTGCTTCCCCCTTCTTTTTTTTTATTATTAGCTTCTTCAGTTGTAGAGGGGGGGGTAGGAACAGGGTGAACAGTGTATCCCCCTCTGGCTTCTAGTTTATTTCATGGTGGGCCGGCGGTAGACTTGGCTATTTTTTCTCTTCACTTAGCTGGGGCCTCTTCTATTTTAGGGGCTATTAATTTTATTACTACTGTTATTAATATACGGACTTATGGTATAATTTTTGAGCGAATACCTTTGTTTGTTTGATCGGTAGTTTTAACTGCTATTTTACTATTGTTGTCTTTGCCTGTGTTGGCGGGGGCGATTACTATATTGTTAACAGATCGGAACTTTAATACTACTTTTTTTGATCTGGCCTGTTTAACAAAAACATTGTCTTTTG-TATTAAGTAGAAGGTAATTTCTGCCCACTGCGATTTATTGTAAAGGGCTGCAGTATTTTGACTGTATAAAGGTAGCATAATCATTAGTTTTTTAATTGGGAGCTGGTATGAACGGAGAAACAAGGAAAAGGTGTATTATTTAGAGATATTGAAATTTATTTTTTTGTGAAAAATCAAAATTTAGTGCTAAAGGACAAGAAGACCCTATTAAGTTTAATTGACAGTAGTAAAAAGCATAAAGGATTAGTGTAATTTATTGTTGTAGGGTTAATTGGGGCGATGGATTTTAAACAGTATCTTGCTTGTAATTTTTGTGGGGCGGGGATAAGGACCTAGGGGTTCTAGATGAATGAATAATTACTTTAGGGATAACAGCGTTATCATTCTTAAGAGTTCTAATCGACGGAGTGGTTTGCGACCTCGATGTTGGATTATGATTAGCGTTGGCGCAGTAGTCGGCGGGTTTTGGTCTGTTCGACCAGTAGAATCATACGTGATCTGAGTTCAGACC
>P._laetificum_S14_SE_Narbethong
ACTTTATATTTAATTTTTGGTGCTTGGGCCGGGATTATTGGTTCTGCTTTAAGTGGTATAATTCGAATAGAGTTAGGTCATTCAGGGAGTGTGATTGGAGACGATCAGATCTATAATGTGATTGTAACTGCTCATGCTTTTGTTATAATTTTTTTTATGGTGATACCAATTATAATCGGGGGGTTTGGTAATTGACTTGTTCCTTTAATGATTGGGGCTCCGGACATGGCTTTTCCGCGTATAAATAACTTAAGATTTTGGTTGCTTCCTCCTTCTTTTTTTTTATTATTAGCTTCTTCAGTTGTAGAGGGGGGGGTAGGAACGGGGTGAACAGTGTATCCCCCTCTGGCTTCTAGTTTATTTCATGGTGGGCCGGCGGTAGACTTGGCTATTTTTTCTCTTCACTTAGCTGGGGCCTCTTCTATTTTAGGGGCTATTAATTTTATTACTACTGTTATTAATATACGGACTTATGGTATAATTTTTGAGCGAATGCCTTTGTTTGTTTGATCGGTAGTTTTAACTGCTATTTTACTATTGTTGTCTTTGCCTGTGTTGGCGGGGGCGATTACTATATTGTTAACAGATCGGAACTTTAATACTACTTTTTTTGATCTGGCCTGTTTAACAAAAACATTGTCTTTTG-TATTAAGTAGAAGGTAATTTCTGCCCACTGCGATTTATTGTAAAGGGCTGCAGTATTTTGACTGTATAAAGGTAGCATAATCATTAGTTTTTTAATTGGGAGCTGGTATGAACGGAGAAACAAGGAAAAGGTGTATTATTTAGAGATATTGAAATTTATTTTTTTGTGAAAAATCAAAATTTAGTGCTAAAGGACAAGAAGACCCTATTAAGTTTAATTGACAGTAGTAAAAAGCATAAAGGATTAGTGTAATTTATTGTTGTAGGGTTAATTGGGGCGATGGATTTTAAACAGTATCTTGCTTGTAATTTTTGTGGGGCGGGGATAAGGACCTAGGGGTTCTAGATGAATGAATAATTACTTTAGGGATAACAGCGTTATCATTCTTGAGAGTTCTAATCGACGGAGTGGTTTGCGACCTCGATGTTGGATTATGATTAGCGTTGGCGCAGTAGTCGGCGGGTTTTGGTCTGTTCGACCAGTAGAATCATACGTGATCTGAGTTCAGACC
>P._nigrovirgatum_S63_SW_Trafalgar
ACCTTATATTTAATTTTTGGTGCTTGGGCTGGGATTATTGGGTCTGCTTTAAGTGGGATGATTCGGATGGAGTTGGGACATTCGGGTAGAGTAATTGGAGATGATCAGATTTATAATGTTATTGTAACTGCGCATGCTTTTGTTATAATTTTTTTTATGGTGATGCCAATTATAATTGGGGGATTTGGTAATTGGCTTGTTCCTCTTATAATTGGGGCTCCAGATATGGCTTTTCCTCGGATGAATAATTTAAGTTTTTGGTTGTTACCCCCCTCTTTTTTTTTATTGTTAGCTTCTTCGGTGGTTGAGGGCGGGGTTGGTACTGGGTGAACCGTGTACCCCCCTCTGGCTTCAAGTTTGTTCCATGGGGGGCCGGCGGTAGATTTGGCTATTTTTTCTCTTCATTTAGCTGGGGCCTCTTCTATTTTAGGGGCTATTAATTTTATTACTACTGTTATTAACATACGAACTTATGGTATAATTTTTGAGCGAATACCCCTATTTGTTTGATCTGTGGTTTTAACTGCGATTTTGTTGTTATTGTCTTTACCAGTATTGGCCGGGGCGATTACTATGTTGTTAACGGATCGGAACTTTAATACTACTTTTTTTGACCCTGCCTGTTTAACAAAAACATTGTCTTTTG-TATTAAGTAGAAGGTAATTTCTGCCCACTGCGATTTATTGTAAAGGGCTGCAGTATTTTGACTGTATAAAGGTAGCATAATCATTAGTTTTTTAATTGAAAGCTGGTATGAACGGAGAAACAAAGAAAAGGTGTATTATTTAAGATAGTTGAATTTTATTTTTTTGTGAAAAATCAAAATTTAGTTCTAAGGGACAAGAAGACCCTATTAAGTTTAATTGATAATAATAAAAAGCATAAAGGATTAGTGTGATTTATGATTTTTAGGTTAATTGGGGCGATGGATTTTAAACAATATTTTGCTTGTAATATTTTTGAGGCGAGT-TGGGGACCTAGGAGTTCTAGATGAATGAATAATTACTTTAGGGATAACAGCGTTATCATTCTCGAGAGTTCTAATCGACGGAGTGGTTTGCGACCTCGATGTTGGATTATGATTAGCGCTGGCGCAGTAGTCGGCGTGTTTTGGTCTGTTCGACCAGTAGAATCATACGTGATCTGATTTCAGACC
>P._nigrovirgatum_S65_SE_The_Gurdies
ACCTTATATTTGATTTTTGGTGCTTGGGCTGGGATTATTGGATCTGCTTTAAGTGGGATAATTCGACTGGAGTTAGGACATTCGGGTAGAGTAATTGGAGACGATCAGATTTATAATGTTATTGTAACTGCTCATGCTTTTGTTATAATTTTTTTTATGGTGATGCCCATTATAATTGGGGGATTTGGTAATTGGCTTGTTCCTCTTATAATTGGGGCTCCGGATATGGCTTTTCCTCGAATGAATAATTTGAGTTTTTGGTTATTACCGCCCTCTTTTTTCTTATTGTTAGCTTCTTCGGTGGTGGAAGGCGGGGTTGGAACGGGGTGAACTGTGTATCCTCCCCTGGCTTCAAGTTTATTCCACGGGGGGCCGGCGGTAGATTTAGCTATTTTTTCTCTTCATCTAGCTGGGGCTTCTTCTATTTTAGGGGCTATTAATTTTATTACTACTGTTATTAACATACGAACTTATGGTATAATTTTTGAACGAATACCCTTATTTGTTTGATCTGTGGTTTTAACTGCGATTTTGTTATTATTGTCTTTACCGGTACTGGCTGGGGCTATTACTATATTATTAACGGATCGAAACTTTAATACTACTTTTTTTGATCCTGCCTGTTTAACAAAAACATTGTCTTTTG-TATTAAGTAAAAGGTAATTTCTGCCCACTGCGATTTATTGTAAAGGGCTGCAGTATTTTGACTGTATAAAGGTAGCATAATCATTAGTTTTTTAATTGAAAGCTGGTATGAACGGAGAAACAAGGAAAAGGTGTATTATTTAAGGTGATTGAATTTTATTTTTTTGTGAAAAATCAAAATTTAGTGCTAAGGGACAAGAAGACCCTATTAAGTTTAATCGGTAATAATAAAAAGCATAAAGGATTAGTGTGATTTATGATTTAGGGGTTAATTGGGGCGATGAATTTTAAACAATATTTTGCTTATAATATTTTTGAGGCGGGC-TAAGGACCTAGGAGTTCTAGATGAATGAATAATTACTTTAGGGATAACAGCGTTATCATTCTTAAGAGTTCTAATCGACGGAGTGGTTTGCGACCTCGATGTTGGATTATGATTAGCGTTGGCGCAGTAGTCGGCGTGTTTTGGTCTGTTCGACCAGTAGAATCATACGTGATCTGAGTTCAGACC
>P._nigrovirgatum_S87_W_Gisborne
ACCTTATATTTGATTTTTGGTGCTTGGGCTGGGATTATTGGATCTGCTTTAAGTGGGATAATTCGGATTGAGTTAGGACATTCGGGTAGAGTAATTGGAGATGATCAGATTTATAATGTTATTGTAACTGCTCATGCTTTTGTTATAATTTTTTTTATGGTGATGCCGATTATAATTGGGGGGTTTGGTAATTGGCTTGTTCCTTTAATAATTGGGGCTCCGGATATGGCTTTTCCTCGGATGAATAATTTAAGTTTTTGGTTATTACCTCCCTCTTTTTTCTTATTGTTAGCTTCCTCGGTGGTAGAAGGCGGGGTTGGGACGGGATGGACTGTGTATCCTCCTTTGGCTTCAAGTTTATTCCATGGGGGGCCGGCGGTGGATTTGGCTATTTTTTCTCTTCATTTAGCTGGGGCCTCTTCTATTTTAGGGGCTATTAATTTTATTACTACTGTTATCAACATACGAACTTATGGTATAATTTTTGAGCGAATACCTTTATTTGTTTGATCTGTGGTTTTAACTGCRATTTTGTTATTATTGTCTTTACCCGTACTGGCCGGGGCTATTACTATATTATTAACGGATCGAAACTTTAATACTACTTTTTTTGATCCYGCCTGTTTAACAAAAACATTGTCTTTTG-TGTTAATTAAAAGGTAATTTCTGCCCACTGCGATTTATTGTAAAGGGCTGCAGTATTTTGACTGTATAAAGGTAGCATAATCATTAGTTTTTTAATTGAAAGCTGGTATGAACGGAGAAACAAGGAAAAGGTGTATTATTTAAGGTAATTGAATTTTATTTTTTTGTGAAAAATCAAAATTTAGTGCTAAGGGACAAGAAGACCCTACTAAGTTTAATTGGTAATGATAAAAAGCATAAAGGATTAGTGTGATTTATGATTTTGGGGTTAATTGGGGCGATGGATTTTAAACAATATTTTGCTTATAATATTTTTAAGGCGGGC-TAAGGACCTAGGAGTTCTAGATGAATGAATAATTACTTTAGGGATAACAGCGTTATCATTCTTAAGAGTTCTAATCGACGGGGTGGTTTGCGACCTCGATGTTGGATTATGATTAGCGTTGGCGCAGTAGTCGGCGTGTTTTGGTCTGTTCGACCAGTAGAATCATACGTGATCTGAGTTCAGACC
>P._nigrovirgatum_S60_SE_Traralgon_South
ACCTTATATTTAATTTTTGGGGCTTGGGCTGGGATTATTGGGTCTGCTTTAAGTGGGATGATTCGGATTGAGTTGGGACATTCGGGCAGAGTAATTGGAGACGATCAGATTTATAATGTTATTGTAACTGCGCATGCTTTTGTTATAATTTTTTTTATGGTGATGCCAATTATAATTGGGGGATTTGGTAACTGGCTTGTTCCCCTTATAATTGGGGCGCCAGATATGGCTTTTCCTCGTATGAATAATTTAAGTTTTTGGTTGTTACCTCCCTCTTTTTTTTTGTTGTTAGCCTCTTCGGTGGTTGAGGGCGGGGTTGGTACTGGGTGAACCGTGTACCCCCCTCTGGCTTCAAGTTTGTTCCATGGGGGGCCGGCGGTAGATTTGGCTATTTTTTCTTTACATTTAGCTGGGGCCTCTTCTATTTTAGGGGCTATTAATTTTATTACTACTGTTATTAACATACGAACTTATGGGATAATTTTTGAGCGAATACCTTTATTTGTTTGATCTGTGGTTTTAACCGCGATTTTGTTGTTATTGTCTTTACCAGTATTGGCTGGGGCGATTACTATGTTGTTAACGGATCGGAACTTTAATACTACTTTTTTTGACCCNGCCTGTTTAACAAAAACATTGTCTTTTG-TATTAAGTAGAAGGTAATTTCTGCCCACTGCGATTTATTGTAAAGGGCTGCAGTATTTTGACTGTATAAAGGTAGCATAATCATTAGTTTTTTAATTGAAAGCTGGTATGAACGGAGAAACAAAGAAAAGGTGTATTATTTAAGATAGTTGAATTTTATTTTTTTGTGAAAAATCAAAATTTAGTTCTAAGGGACAAGAAGACCCTATTAAGTTTAATTGATAATAATAAAAAGCATAAAGGATTAGTGTGATTTATGATTTTTAGGTTAATTGGGGCGATGGATTTTAAACAATATTTTGCTTATAATATTTTTGAGTCGAGT-TGGGGACCTAGGAGTTCTAGATGAATGAATAATTACTTTAGGGATAACAGCGTTATCATTCTCGAGAGTTCTAATCGACGGAGTGGTTTGCGACCTCGATGTTGGATTATGATTAGCGCTGGCGCAGTAGTTGGCGTGTTTTGGTCTGTTCGACCAGTAGAATCATACGTGATCTGAGTTCAGACC
>P._nigrovirgatum_S64_W_Nyora
ACCTTATATTTGATTTTTGGTGCTTGGGCTGGAATTATTGGGTCTGCTTTAAGTGGGATAATTCGGATTGAGTTAGGACATTCGGGTAGAGTAATTGGAGATGATCAGATTTATAATGTTATTGTAACTGCTCATGCTTTTGTTATAATTTTTTTTATGGTGATGCCGATTATAATTGGGGGGTTTGGTAATTGGCTTGTTCCTCTTATGATTGGGGCTCCAGATATGGCTTTTCCTCGAATGAATAATTTGAGTTTTTGGTTGTTACCGCCCTCTTTTTTCTTATTGTTAGCTTCCTCGGTGGTAGAAGGCGGGGTTGGGACGGGGTGAACTGTTTATCCTCCCCTGGCTTCAAGTTTATTCCACGGGGGGCCGGCGGTGGATTTAGCTATTTTTTCTCTTCACTTAGCTGGGGCTTCTTCTATTTTAGGGGCTATTAATTTTATTACTACTGTTATTAATATACGAACTTATGGTATAATTTTTGAGCGAATACCCTTATTTGTTTGATCTGTAGTTTTAACTGCGGTTTTGTTATTATTGTCTTTACCGGTACTGGCTGGGGCTATTACTATATTGTTAACGGATCGAAACTTTAATACTACTTTTTTTGATCCTGCCTGTTTAACAAAAACATTGTCTTTTG-TGTTAAGTAAAAGGTAATTTCTGCCCACTGCGATTTATTGTAAAGGGCTGCAGTATTTTGACTGTATAAAGGTAGCATAATCATTAGTTTTTTAATTGAAAGCTGGTATGAACGGAGAAACAAAGAAAAGGTGTATTATTTAAGGTAATTGAATTTTATTTTTTTGTGAAAAATCAAAATTTAGTGCTAAGGGACAAGAAGACCCTATTAAGTTTAATTGATAATAATAAAAAGCATAAAGGATTAGTGTGATTTATAATTTTGGGGTTAATTGGGGCGATGGATTTTAAACAATATTTTGCTTATAATATTTTTGAGGCGGGC-TAAGGACCTAGGAGTTCTAGATGAATGAATAATTACTTTAGGGATAACAGCGTTATCATTCTTAAGAGTTCTAATCGACGGAGTGGTTTGCGACCTCGATGTTGGATTATGATTAGCGTTGGCGCAGTAGTCGGCGTGTTTTGGTCTGTTCGACCAGTAGAATCATACGTGATCTGAGTTCAGACC
>P._sp._X2_S_West_Montagu
ACCTTATATTTGATTTTTGGTGCTTGGGCTGGGATTATTGGGTCTGCTTTAAGCGGGATAATTCGGATTGAGTTGGGACATTCGGGTAGAGTGATTGGAGATGATCAGATTTATAATGTTATTGTAACTGCTCATGCTTTTGTTATAATTTTTTTTATGGTGATGCCGATTATAATTGGGGGATTTGGTAATTGGCTTGTTCCCCTTATAATTGGGGCTCCGGATATGGCTTTTCCTCGAATGAATAATTTAAGTTTTTGGCTACTACCCCCCTCTTTTTTCTTGTTGTTAGCTTCTTCGGTGGTAGAGGGCGGGGTTGGGACGGGGTGAACTGTGTACCCCCCCCTGGCTTCAAGTTTATTCCACGGGGGACCGGCGGTAGATTTAGCTATTTTTTCTCTTCACCTAGCCGGGGCTTCTTCTATTTTAGGGGCTATTAATTTTATTACTACTGTTATCAACATACGAACTTATGGTATGGTTTTTGAACGAATACCTCTATTTGTTTGATCTGTGGTTTTAACTGCGATTTTGTTATTACTGTCTTTACCGGTATTGGCTGGGGCCATTACTATATTATTAACGGATCGAAACTTTAATACTACTTTTTTTGATCTGGCCTGTTTAACAAAAACATTGTCTTTTG-TATTAAGTAAGAGGTAATTTCTGCCCACTGCGATTTATTGTAAAGGGCTGCAGTATTTTGACTGTATAAAGGTAGCATAATCATTAGTTTTTTAATTGAAGGCTGGTATGAACGGAGAAACAAGGAAAAGGTGTATTATTTAAGGTAATTGAATTTTATTTTTTTGTGAAAAATCAAAATTTAGTACTAAGGGACAAGAAGACCCTATTAAGTTTAATTGGTAATAATAAAAAGCATAAAGGATTAGTGTGATTTATGATTTTGGGGTTAATTGGGGCGATGGATTTTAAACAATATTTTGCTTATAATATTTTTGAGGCGGAC-TAAGGACCTAGGGGTTCTAGATGAATGAATAATTACTTTAGGGATAACAGCGTTATCATTCTTGAGAGTTCTAATCGACGGAGTGGTTTGCGACCTCGATGTTGGATTATGATTAGCGCTGGCGCAGTAGTCGGCGTGTTTTGGTCTGTTCGACCAGTAGAATCATACGTGATCTGAGTTCAGACC
>P._sp._S77_NW_Lorne
ACCTTATATTTGATTTTTGGTGCTTGGGCTGGGATTATTGGGTCTGCTTTAAGTGGGATAATTCGGATGGAGTTAGGACATTCGGGTAGAGTAATTGGAGATGATCAGATTTATAATGTTATTGTAACTGCTCATGCTTTTGTTATAATTTTTTTTATGGTGATGCCAATTATAATTGGGGGGTTTGGTAATTGGCTTGTTCCTCTGATAATTGGGGCTCCGGATATGGCTTTTCCTCGAATGAATAATTTGAGTTTTTGGCTATTACCTCCCTCTTTTTTCTTATTGTTAGCTTCTTCGGTGGTAGAAGGTGGAGTTGGGACGGGGTGAACTGTGTATCCTCCCCTGGCTTCAAGTTTATTTCATGGGGGGCCGGCGGTAGATTTAGCTATTTTTTCTCTTCATTTAGCTGGAGCTTCTTCTATTTTAGGGGCTATTAATTTTATTACTACTGTTATCAACATACGAACTTATGGTATGATTTTTGAGCGAATACCTTTATTTGTTTGATCTGTGGTTTTAACTGCGATTTTGTTATTATTATCTTTACCGGTACTGGCTGGGGCTATTACTATATTATTAACGGATCGAAACTTTAATACTACTTTTTTTGATCCCGCCTGTTTAACAAAAACATTGTCTTTTG-TATTAAGTAAAAGGTATTTTCTGCCCACTGCGATTTATTGTAAAGGGCTGCAGTATTTTGACTGTATAAAGGTAGCATAATCATTAGTTTTTTAATTAAAAGCTGGTATGAACGGAGGAACAAAGAAAAGGTGTATTATTTAAGGTAATTGAATTTTATTTTTTTGTGAAAAATCAAAATTTAGTGCTAAGGGACAAGAAGACCCTATTAAGTTTAATTGGTAATGATAAAAAGCATAAAGGATTAGTGTGATTTATAATTTTGGGGTTAATTGGGGCGATGGATTTTAAACAATATTTTGCTTATAATATTTTTGAGGCGGGC-TAAGGACCTAGGAGTTCTAGATGAATGAATAATTACTTTAGGGATAACAGCGTTATCATTCTTAAGAGTTCTAATCGACGGAGTGGTTTGCGACCTCGATGTTGGATTATGATTAGCGTTGGCGCAGTAGTCGGCGTGTTTTGGTCTGTTCGACCAGTAGAATCATACGTGATCTGATTTCAGACC
>P._sp._S81_N_Apollo_Bay
ACCTTATATTTGATTTTTGGTGCTTGGGCGGGGATTATTGGGTCTGCTTTAAGTGGGATAATTCGGATGGAGTTAGGACATTCGGGCAGAGTAATTGGAGATGATCAGATTTATAATGTTATTGTAACTGCTCATGCTTTTGTTATAATTTTTTTTATGGTGATGCCGATTATAATTGGGGGATTTGGTAATTGGCTTGTTCCTCTTATAATTGGGGCCCCAGATATGGCTTTTCCTCGAATGAATAATTTGAGTTTTTGGTTATTACCCCCCTCTTTTTTTTTATTATTAGCTTCTTCGGTGGTAGAAGGCGGAGTTGGAACGGGGTGAACTGTGTATCCACCCCTGGCTTCAAGTTTATTTCACGGGGGGCCGGCGGTAGATTTAGCTATTTTTTCTCTCCACCTAGCTGGGGCTTCTTCTATTTTAGGGGCTATTAATTTTATTACTACTGTTATCAACATACGAACTTATGGTATGATTTTTGAGCGAATACCTTTATTTGTTTGATCTGTGGTTTTAACTGCGATTTTGTTATTATTATCTTTACCGGTACTGGCTGGGGCTATTACTATATTATTAACGGATCGAAACTTTAATACTACCTTTTTCGATCCTGCCTGTTTAACAAAAACATTGTCTTTTG-TATTAAGTAAAAGGTAATTTCTGCCCACTGCGATTTATTGTAAAGGGCTGCAGTATTTTGACTGTATAAAGGTAGCATAATCATTAGTTTTTTAATTGAAAGCTGGTATGAACGGAGGAACAAGGAAAAGGTGTATTATTTAAGGTAATTGAATTTTATTTTTTTGTGAAAAATCAAAATTTAGTGCTAAGGGACAAGAAGACCCTATTAAGTTTAATTGGTAATGATAAAAAGCATAAAGGATTAGTGTGATTTATGATTTTAGGGTTAATTGGGGCGATGGATTTTAAACAATATTTTGCTTATAATATTTTTGAGGCGGGC-TAAGGACCTAGGAGTTCTAGATGAATGAATAATTACTTTAGGGATAACAGCGTTATCATTCTTAAGAGTTCTAATCGACGGAGTGGTTTGCGACCTCGATGTTGGATTATGATTAGCGTTGGCGCAGTAGTCGGCGTGTTTTGGTCTGTTCGACCAGTAGAATCATACGTGATCTGAGTTCAGACC
>P._sp._S78_W_Kennett_River
ACCTTATATTTGATTTTTGGTGCTTGGGCGGGGATTATTGGATCTGCCTTAAGTGGGATAATTCGTATGGAGTTAGGACATTCGGGTAGAGTAATTGGAGATGATCAGATTTATAATGTTATTGTAACTGCTCATGCTTTTGTTATAATTTTTTTTATGGTGATGCCGATTATAATTGGGGGGTTTGGTAATTGGCTTGTTCCTTTGATAATTGGGGCCCCGGATATGGCTTTTCCTCGGATGAATAATTTGAGTTTTTGGTTATTACCTCCCTCTTTTTTCTTATTGTTAGCCTCTTCGGTGGTAGAAGGTGGAGTTGGAACGGGATGAACTGTGTATCCTCCCTTGGCTTCAAGTTTATTTCACGGGGGGCCGGCGGTAGATTTAGCTATTTTTTCTCTCCACTTAGCTGGAGCTTCTTCTATTTTAGGGGCTATTAATTTTATTACTACTGTTATCAACATACGAACTTATGGTATGATTTTTGAGCGAATACCCTTATTTGTTTGATCTGTGGTTTTAACTGCTATTTTGTTATTATTATCTTTACCTGTATTGGCTGGGGCTATTACTATATTATTAACGGATCGAAACTTTAATACTACCTTTTTTGATCCTGCCTGTTTAACAAAAACATTGTCTTTTG-TATTAAGTAAAAGGTAATTTCTGCCCACTGCGATTTATTGTAAAGGGCTGCAGTATTTTGACTGTATAAAGGTAGCATAATCATTAGTTTTTTAATTGAAAGCTGGTATGAACGGAGGAACAAAGAAAAGGTGTATTGTTTAAGGTAATTGAATTTTATTTTTTTGTGAAAAATCAAAATTTAGTACTAAGGGACAAGAAGACCCTATTAAGTTTAATTGGTAATGATAAAAAGCATAAAGGATTAGTGTGATTTATGATTTTGGGGTTAATTGGGGCGATGGATTTTAAACAATATTTTGCTTATAATATTTTTGAGGCGGGCATAAGGACCTAGGAGTTCTAGATGAATGAATAATTACTTTAGGGATAACAGCGTTATCATTCTTAAGAGTTCTAATCGACGGAGTGGTTTGCGACCTCGATGTTGGATTATGATTAGCGTTGGCGCAGTAGTTGGCGTGTTTTGGTCTGTTCGACCAGTAGAATCATACGTGATCTGAGTTCAGACC
>P._sp._S83_SW_Staughton_Vale
ACCTTATATTTGATTTTTGGTGCTTGGGCTGGGATTATTGGATCTGCTTTAAGTGGGATAATTCGGATTGAGTTAGGACATTCGGGTAGAGTAATTGGAGATGACCAGATTTATAATGTTATTGTAACTGCTCATGCTTTTGTTATAATTTTTTTTATGGTGATGCCGATTATAATTGGGGGGTTTGGTAATTGGCTTGTTCCTTTAATAATTGGGGCCCCGGATATGGCTTTTCCTCGAATGAATAATTTGAGTTTTTGGTTATTACCTCCCTCTTTTTTCTTATTGTTGGCTTCCTCGGTGGTAGAAGGCGGGGTTGGGACGGGGTGGACTGTGTATCCTCCTTTGGCTTCAAGTTTATTCCACGGGGGGCCGGCGGTGGATTTGGCTATTTTTTCTCTTCATTTAGCTGGGGCTTCTTCTATTTTAGGGGCTATTAATTTTATTACTACTGTTATCAACATACGAACTTATGGTATGATTTTTGAACGAATACCTTTATTTGTTTGATCTGTGGTTTTAACTGCGATTTTGTTACTATTGTCTTTGCCAGTATTGGCTGGGGCTATTACTATATTATTAACGGATCGAAACTTTAATACTACTTTTTTTGATCTNGCCTGTTTAACAAAAACATTGTCTTTTG-TGTTAATTAAAAGGTAATTTCTGCCCACTGCGATTTATTGTAAAGGGCTGCAGTATTTTGACTGTATAAAGGTAGCATAATCATTAGTTTTTTAATTGAAAGCTGGTATGAACGGAGAAACAAGGAAAAGGTGTATTATTTAAGTTAATTGAATTTTATTTTTTTGTGAAAAATCAAAATTTAGTGCTAAGGGACAAGAAGACCCTATTAAGTTTAATTGGTAATAATAAAAAGCATAAAGGATTAGTGTGATTTATGATTTTGGGGTTAATTGGGGCGATGGATTTTAAACAATATTTTGCTTATAATATTTTTGAGGCGGGCATAAGGACCTAGGAGTTCTAGATGAATGAATAATTACTTTAGGGATAACAGCGTTATCATTCTTAAGAGTTCTAATCGACGGGATGGTTTGCGACCTCGATGTTGGATTATGATTAGCGTTGGCGCAGTAGTCGGCGTGTTTTGGTCTGTTCGACCAGTAGAATCATACGTGATCTGAGTTCAGACC
>P._sp._A_X1_W_Tomahawk
ACCTTATATTTAATTTTTGGTGCTTGGGCTGGGATTATTGGATCTGCTTTAAGTGGGATGATTCGAATGGAGTTAGGACACTCTGGTAGTGTAATCGGAGATGATCAGATTTATAATGTTATTGTAACTGCTCATGCTTTTGTTATAATTTTTTTTATGGTGATGCCAATTATAATTGGGGGATTCGGTAATTGACTTGTTCCTCTTATGATTGGAGCTCCAGATATAGCTTTTCCCCGGATAAATAATTTAAGTTTTTGGTTATTACCACCCTCTTTTTTCTTATTATTAGCTTCTTCGGTTGTTGAGGGTGGAGTCGGAACTGGGTGGACAGTATACCCTCCTTTGGCTTCAAGTTTATTTCACGGCGGGCCGGCAGTGGACTTGGCTATTTTTTCTCTTCATTTGGCTGGGGCTTCTTCTATTTTGGGGGCTATTAATTTTATTACTACGGTTATTAACATACGAACTTACGGTATGATTTTTGAGCGAATACCTTTATTTGTTTGATCAGTGGTTTTAACTGCGATTTTATTGTTGTTGTCTTTGCCTGTATTAGCTGGGGCGATTACTATATTGTTAACAGATCGAAACTTTAATACTACTTTTTTTGATCCTGCCTGTTTAACAAAAACATTGTCTTTTG-TATTAAGTAGAAGGTAATTTCTGCCCACTGCGATTTATTGTAAAGGGCTGCAGTATTTTGACTGTATAAAGGTAGCATAATCATTAGTTTTTTAATTGAAAGCTGGTATGAACGGAGAAACAAGGAAGAGGTGTATTATTTGGGGAAATTGAATTTTATTTTTTTGTGAAAAATCAAAATTTGGCGCTAAAGGACAAGAAGACCCTATTAAGTTTAATTGATAATAATAAAAAGCATAAAGGATTAGTGTGATTTGTGATTTTAGGGTTAATTGGGGCGATGGATTTTAAACAATATTTTGCTTATAATGTTTTTAAGGCGGGTGTAAGGACCTAGGAGTTCTAGATGAGTGAATAATTACTTTAGGGATAACAGCGTTATCATTCTCGAGAGTTCTAATCGACGGAGTGGTTTGCGACCTCGATGTTGGATTATGATTAGCGTTGGCGCAGTAGTCGGCGTGTTTTGGTCTGTTCGACCAGTAGAATCATACGTGATCTGAGTTCAGACC
