# Supplementary material for: Phylogenetic analysis of the Australian trans-Bass Strait millipede genus Pogonosternum (Carl, 1912) (Diplopoda, Polydesmida, Paradoxosomatidae) indicates multiple glacial refugia in southeastern Australia
Source: Zookeys. 2016 Apr 7;(578):15–31. doi: 10.3897/zookeys.578.8052 (PMC4829959; doi:10.3897/zookeys.578.8052)
Supplement: Supplementary material 3 — P-distances of combined COI and 16S dataset [file zookeys-578-015-s003.csv]

Archicladosoma_magnum
Somethus_scopiferus	0.15
P_sp.B_S29_Batlow	0.132	0.141
P_sp.B_S27_WTumbarumba	0.136	0.143	0.023
P_sp.BC_S28_NNETumbarumba	0.134	0.142	0.011	0.024
P_sp.B_S26_Holbrook	0.127	0.133	0.044	0.046	0.042
P_adrianae_S58_Dargo	0.127	0.136	0.085	0.082	0.086	0.089
P_adrianae_S59_Balook	0.127	0.136	0.086	0.082	0.087	0.09	0.001
P_adrianae_S62_Moe	0.135	0.131	0.074	0.074	0.077	0.083	0.03	0.03
P_sp.A_S42_BemmRiver	0.121	0.128	0.074	0.079	0.075	0.081	0.091	0.092	0.085
P_sp.A_S47_Orbost	0.116	0.134	0.075	0.081	0.075	0.079	0.09	0.091	0.082	0.019
P_coniferum_S71_CapeSchanck	0.121	0.135	0.081	0.084	0.079	0.077	0.089	0.09	0.088	0.067	0.067
P_coniferum_S67_Langwarrin	0.117	0.14	0.084	0.089	0.08	0.077	0.088	0.089	0.085	0.066	0.066	0.019
P_sp.A_S31_Talbingo_I	0.121	0.133	0.068	0.068	0.067	0.066	0.088	0.089	0.081	0.045	0.042	0.057	0.055
P_sp.A_S22_Thoona_I	0.125	0.129	0.067	0.068	0.07	0.065	0.08	0.081	0.078	0.056	0.053	0.069	0.067	0.042
P_sp.A_S52_NowaNowa	0.126	0.136	0.071	0.073	0.072	0.074	0.094	0.094	0.083	0.058	0.055	0.074	0.075	0.037	0.057
P_sp.A_S49_Buchan	0.131	0.126	0.079	0.079	0.08	0.07	0.083	0.083	0.079	0.057	0.054	0.069	0.07	0.051	0.048	0.053
P_sp.A_S25_SEChiltern	0.124	0.125	0.074	0.077	0.073	0.074	0.087	0.087	0.079	0.056	0.053	0.062	0.061	0.028	0.047	0.042	0.054
P_sp.A_S21_Glenrowan	0.124	0.133	0.076	0.079	0.075	0.073	0.088	0.089	0.083	0.055	0.051	0.068	0.065	0.029	0.047	0.043	0.053	0.026
P_sp.A_S23_Thoona_II	0.12	0.135	0.079	0.078	0.076	0.068	0.087	0.088	0.09	0.057	0.054	0.07	0.068	0.037	0.049	0.054	0.059	0.03	0.031
P_sp.A_S24_SSWChiltern	0.121	0.126	0.078	0.084	0.078	0.077	0.093	0.094	0.084	0.055	0.055	0.069	0.068	0.033	0.049	0.043	0.053	0.015	0.025	0.033
P_sp.A_S32_Talbingo_II	0.125	0.137	0.072	0.073	0.071	0.07	0.092	0.093	0.085	0.053	0.049	0.063	0.061	0.011	0.048	0.042	0.055	0.032	0.035	0.042	0.037
P_laetificum_S2_Tyaak	0.135	0.142	0.088	0.091	0.088	0.098	0.042	0.043	0.04	0.092	0.088	0.097	0.093	0.088	0.086	0.091	0.089	0.089	0.087	0.092	0.087	0.093
P_laetificum_S18_Eildon	0.136	0.135	0.087	0.085	0.086	0.096	0.039	0.039	0.04	0.095	0.092	0.092	0.095	0.093	0.087	0.094	0.087	0.091	0.091	0.093	0.09	0.096	0.048
P_laetificum_S19_Barjarg	0.146	0.136	0.096	0.092	0.094	0.097	0.049	0.05	0.049	0.104	0.102	0.096	0.1	0.099	0.094	0.097	0.094	0.098	0.094	0.1	0.095	0.1	0.053	0.043
P_laetificum_S88_MtMacedon	0.141	0.137	0.093	0.088	0.094	0.094	0.048	0.048	0.043	0.101	0.096	0.097	0.098	0.09	0.088	0.096	0.093	0.094	0.088	0.096	0.094	0.094	0.044	0.042	0.045
P_laetificum_S9_Healesville	0.141	0.144	0.091	0.09	0.088	0.094	0.048	0.048	0.047	0.096	0.094	0.099	0.099	0.088	0.088	0.091	0.095	0.094	0.087	0.093	0.098	0.091	0.044	0.043	0.055	0.045
P_laetificum_S17_Marysville	0.139	0.13	0.091	0.086	0.086	0.094	0.045	0.046	0.035	0.095	0.092	0.095	0.092	0.091	0.094	0.09	0.094	0.092	0.091	0.097	0.09	0.093	0.045	0.039	0.046	0.043	0.049
P_laetificum_S15_ENarbethong	0.141	0.132	0.088	0.083	0.088	0.098	0.044	0.044	0.041	0.097	0.092	0.093	0.097	0.087	0.094	0.095	0.091	0.094	0.089	0.095	0.094	0.09	0.046	0.031	0.042	0.043	0.048	0.038
P_laetificum_S5_Glenburn	0.141	0.135	0.091	0.089	0.088	0.098	0.042	0.042	0.033	0.095	0.094	0.1	0.098	0.093	0.091	0.094	0.089	0.094	0.091	0.099	0.094	0.094	0.043	0.039	0.045	0.044	0.048	0.028	0.035
P_laetificum_S7_Toolangi	0.139	0.136	0.089	0.086	0.087	0.094	0.036	0.037	0.029	0.094	0.09	0.097	0.095	0.089	0.086	0.09	0.084	0.09	0.086	0.094	0.09	0.091	0.04	0.034	0.04	0.037	0.042	0.024	0.034	0.007
P_laetificum_S14_SENarbethong	0.143	0.136	0.085	0.084	0.082	0.094	0.042	0.043	0.03	0.091	0.089	0.098	0.094	0.09	0.087	0.088	0.085	0.089	0.087	0.094	0.088	0.092	0.042	0.038	0.039	0.039	0.045	0.027	0.035	0.011	0.006
P_nigrovirgatum_S63_Trafalgar	0.13	0.136	0.077	0.076	0.078	0.073	0.083	0.083	0.088	0.063	0.064	0.055	0.059	0.058	0.061	0.071	0.064	0.068	0.063	0.066	0.072	0.064	0.087	0.088	0.099	0.091	0.09	0.093	0.094	0.097	0.092	0.093
P_nigrovirgatum_S65_TheGurdies	0.125	0.133	0.085	0.085	0.082	0.079	0.087	0.088	0.083	0.068	0.069	0.036	0.029	0.055	0.064	0.075	0.068	0.062	0.068	0.068	0.068	0.06	0.089	0.093	0.095	0.091	0.089	0.093	0.092	0.094	0.092	0.093	0.052
P_nigrovirgatum_S87_Gisborne	0.124	0.137	0.077	0.081	0.075	0.071	0.088	0.089	0.082	0.065	0.066	0.032	0.03	0.059	0.064	0.075	0.072	0.063	0.066	0.066	0.067	0.065	0.087	0.09	0.097	0.093	0.088	0.091	0.094	0.09	0.09	0.09	0.053	0.033
P_nigrovirgatum_S60_Traralgonsouth	0.131	0.137	0.083	0.082	0.082	0.08	0.091	0.092	0.095	0.071	0.072	0.064	0.066	0.066	0.071	0.079	0.073	0.073	0.072	0.073	0.077	0.07	0.099	0.096	0.102	0.1	0.1	0.096	0.1	0.101	0.1	0.099	0.019	0.061	0.062
P_nigrovirgatum_S64_Nyora	0.121	0.132	0.085	0.087	0.082	0.081	0.087	0.087	0.084	0.068	0.07	0.027	0.025	0.056	0.063	0.079	0.068	0.062	0.067	0.071	0.07	0.062	0.085	0.089	0.094	0.091	0.091	0.092	0.092	0.093	0.088	0.089	0.05	0.027	0.03	0.059
P_nigrovirgatum_X2_WestMontagu	0.129	0.142	0.088	0.087	0.082	0.078	0.093	0.094	0.093	0.077	0.074	0.042	0.037	0.061	0.073	0.085	0.077	0.072	0.076	0.077	0.079	0.068	0.093	0.1	0.1	0.097	0.099	0.098	0.096	0.102	0.097	0.097	0.054	0.037	0.045	0.06	0.042
P_nigrovirgatum_S77_Lorne	0.122	0.137	0.082	0.084	0.081	0.08	0.09	0.09	0.088	0.065	0.069	0.036	0.031	0.055	0.066	0.074	0.072	0.068	0.07	0.071	0.068	0.061	0.093	0.096	0.1	0.092	0.09	0.092	0.094	0.094	0.094	0.094	0.054	0.029	0.03	0.063	0.029	0.04
P_nigrovirgatum_S81_ApolloBay	0.119	0.14	0.084	0.086	0.081	0.078	0.088	0.089	0.087	0.065	0.063	0.036	0.031	0.055	0.066	0.074	0.069	0.064	0.066	0.068	0.071	0.059	0.091	0.097	0.098	0.096	0.094	0.094	0.096	0.094	0.092	0.094	0.055	0.028	0.037	0.061	0.032	0.038	0.023
P_nigrovirgatum_S78_KennettRiver	0.122	0.137	0.088	0.091	0.085	0.081	0.098	0.099	0.091	0.07	0.068	0.045	0.04	0.062	0.071	0.078	0.074	0.069	0.072	0.073	0.071	0.068	0.095	0.099	0.104	0.095	0.093	0.096	0.1	0.097	0.097	0.097	0.063	0.035	0.034	0.068	0.039	0.048	0.024	0.025
P_nigrovirgatum_S83_StaughtonVale	0.127	0.141	0.082	0.081	0.08	0.075	0.093	0.094	0.087	0.071	0.072	0.035	0.029	0.059	0.063	0.075	0.072	0.063	0.068	0.072	0.07	0.065	0.094	0.094	0.099	0.097	0.093	0.096	0.095	0.098	0.094	0.094	0.06	0.033	0.018	0.065	0.032	0.042	0.034	0.037	0.036
P_sp.A_X1_Tomahawk	0.127	0.137	0.072	0.074	0.073	0.068	0.087	0.087	0.079	0.055	0.048	0.069	0.07	0.03	0.048	0.041	0.052	0.034	0.037	0.047	0.037	0.036	0.088	0.091	0.095	0.092	0.089	0.091	0.09	0.093	0.088	0.087	0.068	0.069	0.069	0.077	0.071	0.081	0.072	0.07	0.074	0.071
